# Supplementary material for: The ER folding sensor UGGT1 acts on TAPBPR-chaperoned peptide-free MHC I
Source: eLife. 2023 Jun 22;12:e85432. doi: 10.7554/eLife.85432 (PMC10325711; doi:10.7554/eLife.85432)
Supplement: Source data 1. [file elife-85432-data1.xlsx]

## Sheet: Figure 1 C
	HLA-A*68:02Fos-TAPBPRJun			HLA-A*68:02-TAPBPR
Time (min)	A280 (mAU)		Time (min)	A280 (mAU)
6	0.03296		6.00052	-0.04203
6.001	0.04453		6.0032	-0.0425
6.002	0.0447		6.00588	-0.04323
6.003	0.03322		6.00856	-0.04403
6.004	0.02268		6.00856	-0.04482
6.004	0.02855		6.01124	-0.0447
6.005	0.0246		6.01392	-0.04443
6.006	0.03482		6.0166	-0.04415
6.007	0.03343		6.01928	-0.04416
6.008	0.03106		6.02196	-0.0442
6.009	0.03016		6.02196	-0.04424
6.009	0.03839		6.02464	-0.04425
6.01	0.03187		6.02732	-0.04426
6.011	0.03965		6.03	-0.04427
6.012	0.04178		6.03268	-0.04432
6.013	0.03576		6.03536	-0.04437
6.014	0.03163		6.03536	-0.04442
6.014	0.04286		6.03804	-0.04352
6.015	0.03792		6.04072	-0.04262
6.016	0.03931		6.0434	-0.04172
6.017	0.03462		6.04608	-0.04171
6.018	0.03564		6.04608	-0.0417
6.019	0.03676		6.04876	-0.04166
6.019	0.03633		6.05144	-0.04107
6.02	0.04297		6.05412	-0.04048
6.021	0.05157		6.0568	-0.03987
6.022	0.03589		6.05948	-0.03917
6.023	0.03624		6.05948	-0.03846
6.024	0.0358		6.06216	-0.0378
6.024	0.04712		6.06484	-0.03751
6.025	0.054		6.06752	-0.03722
6.026	0.04878		6.0702	-0.03711
6.027	0.04667		6.07288	-0.03777
6.028	0.05166		6.07288	-0.03844
6.029	0.06024		6.07556	-0.0392
6.029	0.06466		6.07824	-0.04027
6.03	0.06024		6.08092	-0.04134
6.031	0.0642		6.0836	-0.04253
6.032	0.06481		6.08628	-0.04405
6.033	0.06125		6.08628	-0.04557
6.034	0.05921		6.08896	-0.04667
6.034	0.06182		6.09164	-0.04686
6.035	0.05699		6.09432	-0.04705
6.036	0.05532		6.097	-0.04732
6.037	0.04589		6.09968	-0.04773
6.038	0.05178		6.09968	-0.04813
6.039	0.04764		6.10236	-0.04742
6.039	0.03461		6.10504	-0.04498
6.04	0.04025		6.10772	-0.04254
6.041	0.03394		6.1104	-0.04086
6.042	0.03167		6.11308	-0.04014
6.043	0.04204		6.11308	-0.03941
6.044	0.04344		6.11576	-0.0388
6.044	0.04754		6.11844	-0.0383
6.045	0.04258		6.12112	-0.0378
6.046	0.02652		6.1238	-0.03824
6.047	0.02718		6.12648	-0.03949
6.048	0.03105		6.12648	-0.04074
6.049	0.03245		6.12916	-0.04176
6.049	0.02775		6.13184	-0.04262
6.05	0.03057		6.13452	-0.04348
6.051	0.03164		6.1372	-0.0439
6.052	0.03319		6.13988	-0.04407
6.053	0.02675		6.13988	-0.04424
6.054	0.03155		6.14256	-0.04343
6.054	0.04175		6.14524	-0.04218
6.055	0.04444		6.14792	-0.04093
6.056	0.04815		6.1506	-0.04078
6.057	0.04971		6.15328	-0.04102
6.058	0.05285		6.15328	-0.04125
6.059	0.06245		6.15596	-0.04092
6.059	0.06933		6.15864	-0.04037
6.06	0.07829		6.16132	-0.03982
6.061	0.0779		6.164	-0.03937
6.062	0.08821		6.16668	-0.03897
6.063	0.08911		6.16668	-0.03858
6.064	0.08911		6.16936	-0.03778
6.064	0.08904		6.17204	-0.03659
6.065	0.08697		6.17472	-0.03539
6.066	0.08399		6.1774	-0.03524
6.067	0.09785		6.18008	-0.03659
6.068	0.10546		6.18008	-0.03793
6.069	0.10544		6.18276	-0.03883
6.069	0.10491		6.18544	-0.0389
6.07	0.11108		6.18812	-0.03896
6.071	0.10457		6.1908	-0.03977
6.072	0.08727		6.19348	-0.04224
6.073	0.08089		6.19348	-0.04471
6.074	0.08352		6.19616	-0.04649
6.074	0.08082		6.19884	-0.04678
6.075	0.07136		6.20152	-0.04707
6.076	0.07216		6.2042	-0.04721
6.077	0.06253		6.20688	-0.04703
6.078	0.0772		6.20688	-0.04684
6.079	0.07785		6.20956	-0.0468
6.079	0.06045		6.21224	-0.04701
6.08	0.06088		6.21492	-0.04723
6.081	0.07452		6.2176	-0.04719
6.082	0.0717		6.22028	-0.04673
6.083	0.07266		6.22028	-0.04626
6.084	0.0705		6.22296	-0.04597
6.084	0.0771		6.22564	-0.04591
6.085	0.07437		6.22832	-0.04585
6.086	0.07637		6.231	-0.04539
6.087	0.06876		6.23368	-0.04438
6.088	0.06286		6.23368	-0.04337
6.089	0.05946		6.23636	-0.04261
6.089	0.05775		6.23904	-0.04216
6.09	0.05432		6.24172	-0.04171
6.091	0.05366		6.2444	-0.04153
6.092	0.05862		6.24708	-0.04162
6.093	0.07112		6.24708	-0.04172
6.094	0.07316		6.24976	-0.04163
6.094	0.07889		6.25244	-0.04137
6.095	0.08889		6.25512	-0.0411
6.096	0.09838		6.2578	-0.04124
6.097	0.09773		6.26048	-0.04172
6.098	0.09453		6.26048	-0.04219
6.098	0.0868		6.26316	-0.04216
6.099	0.09148		6.26584	-0.04175
6.1	0.09554		6.26852	-0.04135
6.101	0.09		6.2712	-0.04083
6.102	0.0803		6.27388	-0.04025
6.103	0.07846		6.27388	-0.03966
6.103	0.07226		6.27656	-0.03924
6.104	0.07147		6.27924	-0.0389
6.105	0.07579		6.28192	-0.03856
6.106	0.07674		6.2846	-0.03792
6.107	0.07283		6.28728	-0.03714
6.108	0.07757		6.28728	-0.03637
6.108	0.07779		6.28996	-0.03524
6.109	0.07496		6.29264	-0.03395
6.11	0.07573		6.29532	-0.03267
6.111	0.07732		6.298	-0.03293
6.112	0.07666		6.30068	-0.03369
6.113	0.08279		6.30068	-0.03445
6.113	0.08514		6.30336	-0.03486
6.114	0.08584		6.30604	-0.03517
6.115	0.08146		6.30872	-0.03548
6.116	0.07579		6.3114	-0.03593
6.117	0.06507		6.31408	-0.03641
6.118	0.06373		6.31408	-0.03689
6.118	0.06927		6.31676	-0.03657
6.119	0.06752		6.31944	-0.03612
6.12	0.06023		6.32212	-0.03567
6.121	0.05849		6.3248	-0.03671
6.122	0.06004		6.32748	-0.03793
6.123	0.06271		6.32748	-0.03916
6.123	0.0631		6.33016	-0.03887
6.124	0.05951		6.33284	-0.03851
6.125	0.05384		6.33552	-0.03815
6.126	0.0479		6.3382	-0.03766
6.127	0.04848		6.34088	-0.03718
6.128	0.05414		6.34088	-0.03671
6.128	0.05342		6.34356	-0.0369
6.129	0.05323		6.34624	-0.0371
6.13	0.05661		6.34892	-0.0374
6.131	0.06249		6.3516	-0.03902
6.132	0.06539		6.35428	-0.04065
6.133	0.06355		6.35428	-0.04223
6.133	0.06196		6.35696	-0.04348
6.134	0.05715		6.35964	-0.04474
6.135	0.0538		6.36232	-0.04577
6.136	0.04621		6.365	-0.04544
6.137	0.04496		6.36768	-0.04511
6.138	0.04965		6.36768	-0.04484
6.138	0.04142		6.37036	-0.04481
6.139	0.03391		6.37304	-0.04478
6.14	0.03997		6.37572	-0.04463
6.141	0.04529		6.3784	-0.04411
6.142	0.04827		6.38108	-0.04359
6.143	0.04557		6.38108	-0.04322
6.143	0.0426		6.38376	-0.04326
6.144	0.04298		6.38644	-0.0433
6.145	0.05359		6.38912	-0.04326
6.146	0.05488		6.3918	-0.04304
6.147	0.0659		6.39448	-0.04281
6.148	0.06688		6.39448	-0.04253
6.148	0.06999		6.39716	-0.04215
6.149	0.06733		6.39984	-0.04178
6.15	0.06817		6.40252	-0.04126
6.151	0.05765		6.4052	-0.04055
6.152	0.05181		6.40788	-0.03984
6.153	0.04725		6.40788	-0.03975
6.153	0.04342		6.41056	-0.04035
6.154	0.03692		6.41324	-0.04094
6.155	0.03417		6.41592	-0.04128
6.156	0.029		6.4186	-0.04136
6.157	0.0331		6.42128	-0.04145
6.158	0.03069		6.42128	-0.04235
6.158	0.02443		6.42396	-0.04389
6.159	0.02798		6.42664	-0.04544
6.16	0.02571		6.42932	-0.04565
6.161	0.01707		6.432	-0.04502
6.162	0.0148		6.43468	-0.0444
6.163	0.01569		6.43468	-0.04433
6.163	0.01376		6.43736	-0.04453
6.164	0.01401		6.44004	-0.04473
6.165	0.01792		6.44272	-0.04349
6.166	0.01709		6.4454	-0.04128
6.167	0.00643		6.44808	-0.03908
6.168	-0.00183		6.44808	-0.03781
6.168	-0.0114		6.45076	-0.03757
6.169	-0.01354		6.45344	-0.03733
6.17	-0.02544		6.45612	-0.0373
6.171	-0.00921		6.4588	-0.03763
6.172	-0.01027		6.46148	-0.03797
6.173	0.0001445		6.46148	-0.03857
6.173	-0.00723		6.46416	-0.0398
6.174	-0.00861		6.46684	-0.04103
6.175	-0.00817		6.46952	-0.04195
6.176	0.00193		6.4722	-0.04193
6.177	0.01133		6.47488	-0.04191
6.178	0.02087		6.47488	-0.04139
6.178	0.02505		6.47756	-0.03925
6.179	0.03372		6.48024	-0.0371
6.18	0.04149		6.48292	-0.03554
6.181	0.04293		6.4856	-0.03596
6.182	0.04869		6.48828	-0.03638
6.183	0.05413		6.48828	-0.03632
6.183	0.0527		6.49096	-0.03485
6.184	0.05427		6.49364	-0.03338
6.185	0.05998		6.49632	-0.03289
6.186	0.05895		6.499	-0.03489
6.187	0.05516		6.50168	-0.03689
6.188	0.06075		6.50168	-0.03876
6.188	0.06586		6.50436	-0.04033
6.189	0.06358		6.50704	-0.0419
6.19	0.06344		6.50972	-0.04317
6.191	0.06359		6.5124	-0.04382
6.192	0.06674		6.51508	-0.04447
6.193	0.06096		6.51508	-0.04496
6.193	0.0637		6.51776	-0.04515
6.194	0.06088		6.52044	-0.04534
6.195	0.06756		6.52312	-0.04486
6.196	0.07929		6.5258	-0.04329
6.197	0.07663		6.52848	-0.04172
6.198	0.07031		6.52848	-0.04052
6.198	0.06869		6.53116	-0.03987
6.199	0.06593		6.53384	-0.03921
6.2	0.0605		6.53652	-0.03878
6.201	0.05295		6.5392	-0.0386
6.202	0.05902		6.54188	-0.03842
6.203	0.05655		6.54188	-0.03894
6.203	0.05159		6.54456	-0.04022
6.204	0.05433		6.54724	-0.04151
6.205	0.05056		6.54992	-0.04207
6.206	0.04359		6.5526	-0.04196
6.207	0.04342		6.55528	-0.04185
6.208	0.03729		6.55528	-0.04057
6.208	0.03345		6.55796	-0.03833
6.209	0.02534		6.56064	-0.03611
6.21	0.03033		6.56332	-0.03492
6.211	0.02795		6.566	-0.0345
6.212	0.03333		6.56868	-0.03408
6.213	0.03444		6.56868	-0.03474
6.213	0.03571		6.57136	-0.03608
6.214	0.03318		6.57404	-0.03742
6.215	0.03286		6.57672	-0.03946
6.216	0.03646		6.5794	-0.0419
6.217	0.02767		6.58208	-0.04433
6.218	0.02635		6.58208	-0.04482
6.218	0.02778		6.58476	-0.04444
6.219	0.02468		6.58744	-0.04406
6.22	0.01905		6.59012	-0.04306
6.221	0.01883		6.5928	-0.04183
6.222	0.02568		6.59548	-0.04061
6.223	0.02463		6.59548	-0.0402
6.223	0.0285		6.59816	-0.04005
6.224	0.03259		6.60084	-0.0399
6.225	0.03583		6.60352	-0.04126
6.226	0.04409		6.6062	-0.04299
6.227	0.0458		6.60888	-0.04472
6.228	0.04466		6.60888	-0.04575
6.228	0.05153		6.61156	-0.04668
6.229	0.04824		6.61424	-0.04761
6.23	0.05133		6.61692	-0.04691
6.231	0.04544		6.6196	-0.04604
6.232	0.05032		6.62228	-0.04517
6.233	0.04475		6.62228	-0.04518
6.233	0.04165		6.62496	-0.04523
6.234	0.04081		6.62764	-0.04529
6.235	0.04287		6.63032	-0.04492
6.236	0.04551		6.633	-0.04455
6.237	0.0494		6.63568	-0.04424
6.238	0.05935		6.63568	-0.0454
6.238	0.0632		6.63836	-0.04658
6.239	0.06588		6.64104	-0.04759
6.24	0.07651		6.64372	-0.04667
6.241	0.08485		6.6464	-0.04575
6.242	0.08473		6.64908	-0.04496
6.243	0.07939		6.64908	-0.04515
6.243	0.08236		6.65176	-0.04535
6.244	0.08544		6.65444	-0.04529
6.245	0.08404		6.65712	-0.04392
6.246	0.08015		6.6598	-0.04256
6.247	0.08079		6.66248	-0.04144
6.248	0.07721		6.66248	-0.04121
6.248	0.07809		6.66516	-0.04098
6.249	0.07988		6.66784	-0.04095
6.25	0.08048		6.67052	-0.04148
6.251	0.08018		6.6732	-0.04201
6.252	0.09157		6.67588	-0.04238
6.253	0.09258		6.67588	-0.04232
6.253	0.09483		6.67856	-0.04227
6.254	0.09694		6.68124	-0.04203
6.255	0.09331		6.68392	-0.04145
6.256	0.08995		6.6866	-0.04087
6.257	0.08798		6.68928	-0.04023
6.258	0.08341		6.68928	-0.03951
6.258	0.07597		6.69196	-0.03877
6.259	0.07093		6.69464	-0.03865
6.26	0.07164		6.69732	-0.0393
6.261	0.06769		6.7	-0.03996
6.262	0.067		6.70268	-0.04098
6.263	0.07118		6.70268	-0.0424
6.263	0.06734		6.70536	-0.04382
6.264	0.06644		6.70804	-0.04437
6.265	0.06493		6.71072	-0.04417
6.266	0.06177		6.7134	-0.04397
6.267	0.05926		6.71608	-0.04323
6.268	0.05132		6.71608	-0.04209
6.268	0.04969		6.71876	-0.04096
6.269	0.04377		6.72144	-0.04006
6.27	0.03685		6.72412	-0.0393
6.271	0.02999		6.7268	-0.03855
6.272	0.03574		6.72948	-0.03853
6.273	0.02728		6.72948	-0.03925
6.273	0.01702		6.73216	-0.03998
6.274	0.01811		6.73484	-0.0406
6.275	0.01573		6.73752	-0.04107
6.276	0.01378		6.7402	-0.04153
6.277	0.00877		6.74288	-0.04175
6.278	0.00317		6.74288	-0.04141
6.278	-0.00489		6.74556	-0.04106
6.279	-0.01306		6.74824	-0.04076
6.28	-0.01873		6.75092	-0.04061
6.281	-0.0305		6.7536	-0.04046
6.282	-0.03581		6.75628	-0.04069
6.283	-0.03719		6.75628	-0.04247
6.283	-0.03705		6.75896	-0.04427
6.284	-0.03562		6.76164	-0.04588
6.285	-0.04031		6.76432	-0.04674
6.286	-0.0359		6.767	-0.0476
6.287	-0.02944		6.76968	-0.04825
6.288	-0.02694		6.76968	-0.048
6.288	-0.02486		6.77236	-0.04776
6.289	-0.02239		6.77504	-0.04754
6.29	-0.01695		6.77772	-0.04743
6.291	-0.01047		6.7804	-0.04732
6.292	-0.00256		6.78308	-0.04717
6.293	-0.00358		6.78308	-0.04691
6.293	0.00441		6.78576	-0.04665
6.294	0.01315		6.78844	-0.04622
6.295	0.01699		6.79112	-0.04529
6.296	0.02175		6.7938	-0.04436
6.297	0.02118		6.79648	-0.04367
6.298	0.02442		6.79648	-0.04357
6.298	0.03135		6.79916	-0.04348
6.299	0.03334		6.80184	-0.04329
6.3	0.04257		6.80452	-0.04289
6.301	0.05269		6.8072	-0.04249
6.302	0.05487		6.80988	-0.0422
6.303	0.05678		6.80988	-0.04212
6.303	0.05647		6.81256	-0.04203
6.304	0.05327		6.81524	-0.04144
6.305	0.05174		6.81792	-0.03999
6.306	0.05213		6.8206	-0.03854
6.307	0.05019		6.82328	-0.03712
6.308	0.04826		6.82328	-0.03574
6.308	0.04236		6.82596	-0.03436
6.309	0.0456		6.82864	-0.03355
6.31	0.05646		6.83132	-0.03348
6.311	0.06208		6.834	-0.03341
6.312	0.06136		6.83668	-0.0335
6.313	0.06452		6.83668	-0.03379
6.313	0.06763		6.83936	-0.03407
6.314	0.06716		6.84204	-0.0351
6.315	0.06458		6.84472	-0.03686
6.316	0.05907		6.8474	-0.03862
6.317	0.05166		6.85008	-0.03929
6.318	0.05104		6.85008	-0.03898
6.318	0.05182		6.85276	-0.03868
6.319	0.05411		6.85544	-0.03886
6.32	0.05824		6.85812	-0.0394
6.321	0.05476		6.8608	-0.03993
6.322	0.04992		6.86348	-0.04033
6.323	0.05499		6.86348	-0.04064
6.323	0.05613		6.86616	-0.04094
6.324	0.06056		6.86884	-0.04216
6.325	0.06502		6.87152	-0.04387
6.326	0.06959		6.8742	-0.04557
6.327	0.07428		6.87688	-0.04563
6.328	0.07729		6.87688	-0.04494
6.328	0.07096		6.87956	-0.04425
6.329	0.07449		6.88224	-0.04319
6.33	0.07417		6.88492	-0.04199
6.331	0.06626		6.8876	-0.04079
6.332	0.05633		6.89028	-0.0397
6.333	0.05961		6.89028	-0.03865
6.333	0.05279		6.89296	-0.0376
6.334	0.04822		6.89564	-0.03651
6.335	0.04962		6.89832	-0.03541
6.336	0.04396		6.901	-0.0343
6.337	0.04539		6.90368	-0.03412
6.338	0.05331		6.90368	-0.0341
6.338	0.05503		6.90636	-0.03409
6.339	0.04617		6.90904	-0.0349
6.34	0.03915		6.91172	-0.03583
6.341	0.03764		6.9144	-0.03676
6.342	0.03789		6.91708	-0.03755
6.343	0.04817		6.91708	-0.03833
6.343	0.03663		6.91976	-0.03911
6.344	0.02787		6.92244	-0.03914
6.345	0.02419		6.92512	-0.03913
6.346	0.02283		6.9278	-0.03913
6.347	0.01533		6.93048	-0.03933
6.348	0.01158		6.93048	-0.03953
6.348	0.00936		6.93316	-0.03972
6.349	0.01138		6.93584	-0.03961
6.35	0.00955		6.93852	-0.0395
6.351	0.00832		6.9412	-0.03953
6.352	0.00985		6.94388	-0.04076
6.353	0.01262		6.94388	-0.04199
6.353	0.00297		6.94656	-0.04313
6.354	0.00793		6.94924	-0.04369
6.355	0.01046		6.95192	-0.04424
6.356	0.00408		6.9546	-0.04467
6.357	0.00502		6.95728	-0.04444
6.358	-0.00512		6.95728	-0.04421
6.358	-0.00763		6.95996	-0.04355
6.359	-0.00285		6.96264	-0.04147
6.36	-0.00477		6.96532	-0.0394
6.361	0.00157		6.968	-0.03779
6.362	0.00129		6.97068	-0.0375
6.363	0.0004845		6.97068	-0.03721
6.363	-0.00111		6.97336	-0.03698
6.364	0.00326		6.97604	-0.03687
6.365	0.00956		6.97872	-0.03676
6.366	-0.00461		6.9814	-0.0366
6.367	-0.00469		6.98408	-0.03633
6.368	-0.00351		6.98408	-0.03606
6.368	-0.00525		6.98676	-0.03615
6.369	-0.00602		6.98944	-0.03675
6.37	0.00379		6.99212	-0.03734
6.371	0.00552		6.9948	-0.03766
6.372	0.00186		6.99748	-0.03768
6.373	-0.00417		6.99748	-0.0377
6.373	0.0008405		7.00016	-0.0386
6.374	0.0062		7.00284	-0.0403
6.375	0.0104		7.00552	-0.042
6.376	0.00362		7.0082	-0.04243
6.377	0.00789		7.01088	-0.04162
6.378	0.01336		7.01088	-0.04081
6.378	0.0208		7.01356	-0.04054
6.379	0.02385		7.01624	-0.0411
6.38	0.02372		7.01892	-0.04167
6.381	0.03566		7.0216	-0.04168
6.382	0.03223		7.02428	-0.04018
6.383	0.04235		7.02428	-0.03868
6.383	0.03628		7.02696	-0.03767
6.384	0.03767		7.02964	-0.03872
6.385	0.04277		7.03232	-0.03978
6.386	0.03992		7.035	-0.04079
6.387	0.04689		7.03768	-0.04155
6.388	0.05041		7.03768	-0.04232
6.388	0.05024		7.04036	-0.04292
6.389	0.05052		7.04304	-0.04213
6.39	0.05146		7.04572	-0.04133
6.391	0.05367		7.0484	-0.04068
6.392	0.05137		7.05108	-0.04148
6.393	0.05145		7.05108	-0.04229
6.393	0.05587		7.05376	-0.04273
6.394	0.06419		7.05644	-0.04006
6.395	0.06758		7.05912	-0.03741
6.396	0.06232		7.0618	-0.03528
6.397	0.06517		7.06448	-0.0366
6.398	0.06588		7.06448	-0.03791
6.398	0.06658		7.06716	-0.03857
6.399	0.06422		7.06984	-0.036
6.4	0.0563		7.07252	-0.03344
6.401	0.06122		7.0752	-0.0316
6.402	0.05489		7.07788	-0.03286
6.403	0.04585		7.07788	-0.03413
6.403	0.03886		7.08056	-0.03514
6.404	0.04301		7.08324	-0.03523
6.405	0.03472		7.08592	-0.03531
6.406	0.03319		7.0886	-0.03547
6.407	0.03598		7.09128	-0.03583
6.408	0.03666		7.09128	-0.03619
6.408	0.0353		7.09396	-0.03659
6.409	0.03608		7.09664	-0.03708
6.41	0.0247		7.09932	-0.03757
6.411	0.01916		7.102	-0.038
6.412	0.01434		7.10468	-0.03832
6.413	0.01489		7.10468	-0.03864
6.413	0.01869		7.10736	-0.03881
6.414	0.01529		7.11004	-0.03869
6.415	0.0053		7.11272	-0.03856
6.416	0.00452		7.1154	-0.03844
6.417	0.00541		7.11808	-0.03834
6.418	0.0071		7.11808	-0.03825
6.418	0.00947		7.12076	-0.03813
6.419	0.00555		7.12344	-0.03799
6.42	0.00722		7.12612	-0.03786
6.421	0.00587		7.1288	-0.03706
6.422	0.00317		7.13148	-0.03537
6.423	0.0127		7.13148	-0.03369
6.423	0.01807		7.13416	-0.03314
6.424	0.01199		7.13684	-0.03389
6.425	0.00544		7.13952	-0.03463
6.426	0.00343		7.1422	-0.03502
6.427	0.00355		7.14488	-0.03506
6.428	0.00136		7.14488	-0.0351
6.428	0.0029		7.14756	-0.03559
6.429	0.00801		7.15024	-0.03645
6.43	0.01167		7.15292	-0.0373
6.431	0.0143		7.1556	-0.03764
6.432	0.01857		7.15828	-0.0376
6.433	0.02364		7.15828	-0.03757
6.433	0.02495		7.16096	-0.0383
6.434	0.01853		7.16364	-0.03951
6.435	0.01785		7.16632	-0.04072
6.436	0.01881		7.169	-0.04083
6.437	0.01844		7.17168	-0.04037
6.438	0.02083		7.17168	-0.03991
6.438	0.01753		7.17436	-0.04019
6.439	0.02217		7.17704	-0.04082
6.44	0.02514		7.17972	-0.04146
6.441	0.03022		7.1824	-0.03993
6.442	0.03486		7.18508	-0.03745
6.443	0.03671		7.18508	-0.03498
6.443	0.03601		7.18776	-0.03466
6.444	0.03685		7.19044	-0.03521
6.445	0.04277		7.19312	-0.03577
6.446	0.04555		7.1958	-0.03565
6.447	0.04429		7.19848	-0.03532
6.448	0.04643		7.19848	-0.03499
6.448	0.0422		7.20116	-0.03592
6.449	0.04114		7.20384	-0.03718
6.45	0.03216		7.20652	-0.03843
6.451	0.02758		7.2092	-0.03831
6.452	0.04379		7.21188	-0.0379
6.453	0.04857		7.21188	-0.0375
6.453	0.04053		7.21456	-0.03859
6.454	0.03231		7.21724	-0.03988
6.455	0.03086		7.21992	-0.04117
6.456	0.04535		7.2226	-0.04106
6.457	0.04267		7.22528	-0.04082
6.458	0.03446		7.22528	-0.04058
6.458	0.02955		7.22796	-0.04018
6.459	0.0211		7.23064	-0.03977
6.46	0.01682		7.23332	-0.03936
6.461	0.01378		7.236	-0.039
6.462	0.00799		7.23868	-0.03863
6.463	0.00282		7.23868	-0.03824
6.463	-0.00113		7.24136	-0.03747
6.464	-0.00638		7.24404	-0.03671
6.465	-0.01408		7.24672	-0.03621
6.466	-0.02175		7.2494	-0.03817
6.467	-0.0279		7.25208	-0.04013
6.468	-0.03221		7.25208	-0.0419
6.468	-0.0343		7.25476	-0.04248
6.469	-0.03665		7.25744	-0.04306
6.47	-0.03415		7.26012	-0.04376
6.471	-0.03251		7.2628	-0.04495
6.472	-0.02926		7.26548	-0.04614
6.473	-0.03074		7.26548	-0.04653
6.473	-0.04103		7.26816	-0.04448
6.474	-0.05059		7.27084	-0.04244
6.475	-0.05218		7.27352	-0.04071
6.476	-0.04865		7.2762	-0.03971
6.477	-0.05267		7.27888	-0.03872
6.478	-0.06541		7.27888	-0.03738
6.478	-0.06083		7.28156	-0.0354
6.479	-0.05521		7.28424	-0.03343
6.48	-0.05811		7.28692	-0.03278
6.481	-0.04646		7.2896	-0.03418
6.482	-0.05319		7.29228	-0.03557
6.483	-0.05472		7.29228	-0.03631
6.483	-0.05062		7.29496	-0.03561
6.484	-0.0497		7.29764	-0.0349
6.485	-0.04433		7.30032	-0.03441
6.486	-0.03981		7.303	-0.03482
6.487	-0.03341		7.30568	-0.03523
6.488	-0.02905		7.30568	-0.0356
6.488	-0.02408		7.30836	-0.03548
6.489	-0.02269		7.31104	-0.03537
6.49	-0.01934		7.31372	-0.03527
6.491	-0.0263		7.3164	-0.03621
6.492	-0.02469		7.31908	-0.03716
6.492	-0.02402		7.31908	-0.0381
6.493	-0.03605		7.32176	-0.03748
6.494	-0.03178		7.32444	-0.03682
6.495	-0.02066		7.32712	-0.03616
6.496	-0.02053		7.3298	-0.03474
6.497	-0.01155		7.33248	-0.03328
6.497	-0.00158		7.33248	-0.03182
6.498	-0.00306		7.33516	-0.03115
6.499	0.00344		7.33784	-0.03052
6.5	0.00219		7.34052	-0.0299
6.501	0.00278		7.3432	-0.03057
6.502	0.00342		7.34588	-0.03129
6.502	0.0069		7.34588	-0.03202
6.503	0.01402		7.34856	-0.03399
6.504	0.01385		7.35124	-0.03596
6.505	0.00878		7.35392	-0.03789
6.506	0.01077		7.3566	-0.03798
6.507	0.00558		7.35928	-0.03808
6.507	-0.00499		7.35928	-0.03815
6.508	-0.0089		7.36196	-0.03785
6.509	-0.01151		7.36464	-0.03754
6.51	-0.0007545		7.36732	-0.0372
6.511	0.000307		7.37	-0.03633
6.512	0.00352		7.37268	-0.03546
6.512	0.00833		7.37268	-0.03481
6.513	0.00503		7.37536	-0.03593
6.514	0.00971		7.37804	-0.03706
6.515	0.00246		7.38072	-0.03811
6.516	-0.000916		7.3834	-0.0386
6.517	0.00481		7.38608	-0.03909
6.517	0.0004735		7.38608	-0.03938
6.518	-0.00472		7.38876	-0.03866
6.519	0.00898		7.39144	-0.03795
6.52	0.00769		7.39412	-0.03699
6.521	0.00653		7.3968	-0.035
6.522	0.00869		7.39948	-0.03302
6.522	-0.00143		7.39948	-0.03133
6.523	-0.01114		7.40216	-0.0306
6.524	-0.01312		7.40484	-0.02988
6.525	-0.00738		7.40752	-0.02959
6.526	-0.00745		7.4102	-0.03052
6.527	-0.01263		7.41288	-0.03144
6.527	-0.00395		7.41288	-0.03267
6.528	-0.00175		7.41556	-0.03461
6.529	0.00642		7.41824	-0.03654
6.53	0.00935		7.42092	-0.03779
6.531	-0.0006225		7.4236	-0.03763
6.532	-0.01094		7.42628	-0.03747
6.532	-0.01372		7.42628	-0.03706
6.533	-0.01524		7.42896	-0.03626
6.534	-0.00751		7.43164	-0.03546
6.535	-0.00525		7.43432	-0.03423
6.536	-0.00372		7.437	-0.03237
6.537	0.00219		7.43968	-0.03051
6.537	-0.00419		7.43968	-0.02922
6.538	-0.01007		7.44236	-0.02867
6.539	-0.0114		7.44504	-0.02812
6.54	-0.02226		7.44772	-0.02848
6.541	-0.02694		7.4504	-0.0298
6.542	-0.02589		7.45308	-0.03112
6.542	-0.03299		7.45308	-0.03225
6.543	-0.03249		7.45576	-0.0332
6.544	-0.0201		7.45844	-0.03414
6.545	-0.02136		7.46112	-0.03455
6.546	-0.02999		7.4638	-0.03453
6.547	-0.02159		7.46648	-0.03451
6.547	-0.02069		7.46648	-0.03398
6.548	-0.0216		7.46916	-0.03308
6.549	-0.01479		7.47184	-0.03219
6.55	-0.01959		7.47452	-0.03107
6.551	-0.02669		7.4772	-0.02982
6.552	-0.01924		7.47988	-0.02857
6.552	-0.00797		7.47988	-0.02827
6.553	-0.00404		7.48256	-0.02842
6.554	-0.00931		7.48524	-0.02856
6.555	-0.01574		7.48792	-0.02743
6.556	-0.0159		7.4906	-0.0258
6.557	-0.01731		7.49328	-0.02417
6.557	-0.03137		7.49328	-0.02299
6.558	-0.02431		7.49596	-0.02195
6.559	-0.01992		7.49864	-0.02091
6.56	-0.0178		7.50132	-0.02015
6.561	-0.01512		7.504	-0.01946
6.562	-0.00904		7.50668	-0.01877
6.562	-0.00246		7.50668	-0.02002
6.563	0.00399		7.50936	-0.02164
6.564	0.0075		7.51204	-0.02327
6.565	0.00258		7.51472	-0.02453
6.566	0.00469		7.5174	-0.02576
6.567	0.00255		7.52008	-0.02699
6.567	-0.01019		7.52008	-0.02697
6.568	-0.01093		7.52276	-0.02687
6.569	-0.01474		7.52544	-0.02677
6.57	-0.0236		7.52812	-0.02412
6.571	-0.03036		7.5308	-0.02144
6.572	-0.01724		7.53348	-0.01882
6.572	-0.00755		7.53348	-0.0181
6.573	-0.00279		7.53616	-0.01738
6.574	0.00543		7.53884	-0.01669
6.575	0.00968		7.54152	-0.01634
6.576	0.00921		7.5442	-0.01598
6.577	0.01584		7.54688	-0.01569
6.577	0.02694		7.54688	-0.01578
6.578	0.03727		7.54956	-0.01587
6.579	0.03539		7.55224	-0.01592
6.58	0.03017		7.55492	-0.01574
6.581	0.02246		7.5576	-0.01557
6.582	0.03043		7.56028	-0.01555
6.582	0.02729		7.56028	-0.0161
6.583	0.0177		7.56296	-0.01665
6.584	0.01775		7.56564	-0.01739
6.585	0.01636		7.56832	-0.01864
6.586	0.01325		7.571	-0.01989
6.587	0.01798		7.57368	-0.02098
6.587	0.02831		7.57368	-0.0217
6.588	0.03669		7.57636	-0.02242
6.589	0.03823		7.57904	-0.02301
6.59	0.04164		7.58172	-0.02298
6.591	0.05238		7.5844	-0.02294
6.592	0.05898		7.58708	-0.02281
6.592	0.05745		7.58708	-0.0216
6.593	0.05376		7.58976	-0.02038
6.594	0.05053		7.59244	-0.01917
6.595	0.04758		7.59512	-0.01788
6.596	0.05055		7.5978	-0.01659
6.597	0.05091		7.60048	-0.0153
6.597	0.03931		7.60048	-0.01492
6.598	0.03085		7.60316	-0.01462
6.599	0.02859		7.60584	-0.01432
6.6	0.02649		7.60852	-0.01357
6.601	0.03116		7.6112	-0.01277
6.602	0.04025		7.61388	-0.01197
6.602	0.03944		7.61388	-0.01136
6.603	0.03857		7.61656	-0.01079
6.604	0.03821		7.61924	-0.01022
6.605	0.03412		7.62192	-0.01029
6.606	0.03653		7.6246	-0.01045
6.607	0.0365		7.62728	-0.0106
6.607	0.03076		7.62728	-0.00991
6.608	0.02802		7.62996	-0.00913
6.609	0.03165		7.63264	-0.00835
6.61	0.03228		7.63532	-0.00754
6.611	0.03378		7.638	-0.00673
6.612	0.03833		7.64068	-0.00592
6.612	0.03835		7.64068	-0.0053
6.613	0.03303		7.64336	-0.00469
6.614	0.02759		7.64604	-0.00408
6.615	0.02452		7.64872	-0.00489
6.616	0.0192		7.6514	-0.00572
6.617	0.01644		7.65408	-0.00655
6.617	0.02281		7.65408	-0.00707
6.618	0.02565		7.65676	-0.00759
6.619	0.0224		7.65944	-0.00815
6.62	0.02295		7.66212	-0.00976
6.621	0.02581		7.6648	-0.01138
6.622	0.02775		7.66748	-0.01277
6.622	0.02155		7.66748	-0.0114
6.623	0.02161		7.67016	-0.01003
6.624	0.02861		7.67284	-0.00878
6.625	0.04088		7.67552	-0.00852
6.626	0.05384		7.6782	-0.00827
6.627	0.05501		7.68088	-0.00782
6.627	0.05408		7.68088	-0.00612
6.628	0.0583		7.68356	-0.00443
6.629	0.0577		7.68624	-0.003
6.63	0.04771		7.68892	-0.00282
6.631	0.04883		7.6916	-0.00265
6.632	0.04757		7.69428	-0.00223
6.632	0.04335		7.69428	-0.000817272
6.633	0.03812		7.69696	0.000594916
6.634	0.0372		7.69964	0.00174
6.635	0.03425		7.70232	0.00201
6.636	0.0304		7.705	0.00228
6.637	0.03685		7.70768	0.00275
6.637	0.02983		7.70768	0.00371
6.638	0.01863		7.71036	0.00467
6.639	0.02838		7.71304	0.00548
6.64	0.02809		7.71572	0.00596
6.641	0.02576		7.7184	0.00643
6.642	0.02422		7.72108	0.0072
6.642	0.03042		7.72108	0.00856
6.643	0.03683		7.72376	0.00991
6.644	0.03648		7.72644	0.01111
6.645	0.042		7.72912	0.01208
6.646	0.04698		7.7318	0.01305
6.647	0.03469		7.73448	0.01379
6.647	0.04013		7.73448	0.01422
6.648	0.04615		7.73716	0.01466
6.649	0.03744		7.73984	0.01528
6.65	0.03696		7.74252	0.01612
6.651	0.04671		7.7452	0.01696
6.652	0.04406		7.74788	0.01811
6.652	0.03209		7.74788	0.01956
6.653	0.03968		7.75056	0.021
6.654	0.04882		7.75324	0.022
6.655	0.05006		7.75592	0.0227
6.656	0.05686		7.7586	0.0234
6.657	0.0587		7.76128	0.02306
6.657	0.05401		7.76128	0.02212
6.658	0.06112		7.76396	0.02118
6.659	0.07574		7.76664	0.02091
6.66	0.06723		7.76932	0.02095
6.661	0.07722		7.772	0.021
6.662	0.07591		7.77468	0.02218
6.662	0.08482		7.77468	0.02378
6.663	0.07103		7.77736	0.02539
6.664	0.06409		7.78004	0.02688
6.665	0.06342		7.78272	0.02832
6.666	0.05447		7.7854	0.02976
6.667	0.0467		7.78808	0.03155
6.667	0.04758		7.78808	0.03341
6.668	0.05027		7.79076	0.03529
6.669	0.04946		7.79344	0.03586
6.67	0.05312		7.79612	0.0362
6.671	0.05037		7.7988	0.03654
6.672	0.0422		7.80148	0.03763
6.672	0.04036		7.80148	0.03881
6.673	0.04328		7.80416	0.03999
6.674	0.03853		7.80684	0.04232
6.675	0.04263		7.80952	0.04472
6.676	0.04165		7.8122	0.04712
6.677	0.03448		7.81488	0.04787
6.677	0.03279		7.81488	0.04862
6.678	0.03671		7.81756	0.04934
6.679	0.04016		7.82024	0.04945
6.68	0.03751		7.82292	0.04955
6.681	0.04128		7.8256	0.0497
6.682	0.03592		7.82828	0.0503
6.682	0.03361		7.82828	0.05091
6.683	0.03269		7.83096	0.05166
6.684	0.03671		7.83364	0.05344
6.685	0.0272		7.83632	0.05521
6.686	0.0231		7.839	0.05701
6.687	0.01949		7.84168	0.05898
6.687	0.01619		7.84168	0.06094
6.688	0.01431		7.84436	0.0626
6.689	0.00935		7.84704	0.06326
6.69	0.00365		7.84972	0.06392
6.691	0.00206		7.8524	0.06468
6.692	0.00932		7.85508	0.06568
6.692	0.02215		7.85508	0.06669
6.693	0.02526		7.85776	0.06796
6.694	0.01792		7.86044	0.06998
6.695	0.01195		7.86312	0.072
6.696	0.00432		7.8658	0.07406
6.697	0.00208		7.86848	0.07637
6.697	0.00585		7.86848	0.07869
6.698	0.01361		7.87116	0.08098
6.699	0.01603		7.87384	0.08273
6.7	0.01378		7.87652	0.08447
6.701	0.00842		7.8792	0.08621
6.702	0.00185		7.88188	0.08786
6.702	0.00247		7.88188	0.08951
6.703	0.00447		7.88456	0.09116
6.704	0.000977		7.88724	0.09359
6.705	0.00175		7.88992	0.09614
6.706	0.00704		7.8926	0.09868
6.707	0.00872		7.89528	0.10117
6.707	0.01156		7.89528	0.10363
6.708	0.01415		7.89796	0.1061
6.709	0.01077		7.90064	0.10955
6.71	0.00842		7.90332	0.11316
6.711	0.01232		7.906	0.11677
6.712	0.01376		7.90868	0.1179
6.712	0.0009		7.90868	0.11865
6.713	-0.01544		7.91136	0.11939
6.714	-0.01036		7.91404	0.12069
6.715	-0.00137		7.91672	0.12205
6.716	2.75e-05		7.9194	0.12342
6.717	0.00424		7.92208	0.12447
6.717	0.01507		7.92208	0.1255
6.718	0.01887		7.92476	0.12653
6.719	0.0123		7.92744	0.12807
6.72	0.00672		7.93012	0.12964
6.721	0.00375		7.9328	0.13122
6.722	0.00964		7.93548	0.13345
6.722	0.01849		7.93548	0.13572
6.723	0.02528		7.93816	0.13798
6.724	0.01592		7.94084	0.14026
6.725	0.01348		7.94352	0.14254
6.726	0.01498		7.9462	0.14482
6.727	0.01961		7.94888	0.14711
6.727	0.0229		7.94888	0.14941
6.728	0.02358		7.95156	0.1517
6.729	0.02644		7.95424	0.154
6.73	0.03054		7.95692	0.15631
6.731	0.033		7.9596	0.15857
6.732	0.03256		7.96228	0.16046
6.732	0.03076		7.96228	0.16234
6.733	0.0253		7.96496	0.16425
6.734	0.03337		7.96764	0.16633
6.735	0.04178		7.97032	0.16841
6.736	0.0339		7.973	0.17053
6.737	0.0403		7.97568	0.17294
6.737	0.04009		7.97568	0.17534
6.738	0.03912		7.97836	0.17769
6.739	0.02959		7.98104	0.17978
6.74	0.02233		7.98372	0.18187
6.741	0.02284		7.9864	0.18411
6.742	0.02455		7.98908	0.18681
6.742	0.03124		7.98908	0.18951
6.743	0.02786		7.99176	0.19187
6.744	0.01791		7.99444	0.19329
6.745	0.0119		7.99712	0.19471
6.746	0.01485		7.9998	0.19611
6.747	0.01603		8.00248	0.19742
6.747	0.01568		8.00248	0.19874
6.748	0.01681		8.00516	0.20015
6.749	0.01156		8.00784	0.20173
6.75	0.00204		8.01052	0.20332
6.751	-0.00133		8.0132	0.20525
6.752	0.000594		8.01588	0.20779
6.752	0.00238		8.01588	0.21034
6.753	0.00311		8.01856	0.213
6.754	0.0066		8.02124	0.21584
6.755	0.01777		8.02392	0.21868
6.756	0.02128		8.0266	0.2217
6.757	0.01343		8.02928	0.22496
6.757	0.00987		8.02928	0.22822
6.758	0.00945		8.03196	0.23153
6.759	0.01314		8.03464	0.2349
6.76	0.0142		8.03732	0.23827
6.761	0.01848		8.04	0.24196
6.762	0.02981		8.04268	0.24594
6.762	0.0279		8.04268	0.24991
6.763	0.02364		8.04536	0.25281
6.764	0.02651		8.04804	0.25487
6.765	0.03553		8.05072	0.25693
6.766	0.0388		8.0534	0.25939
6.767	0.03761		8.05608	0.2621
6.767	0.03668		8.05608	0.2648
6.768	0.04883		8.05876	0.26683
6.769	0.04476		8.06144	0.26849
6.77	0.02733		8.06412	0.27016
6.771	0.03074		8.0668	0.27368
6.772	0.03456		8.06948	0.27803
6.772	0.02736		8.06948	0.28239
6.773	0.03306		8.07216	0.28633
6.774	0.02965		8.07484	0.29012
6.775	0.03161		8.07752	0.29392
6.776	0.03379		8.0802	0.29582
6.777	0.02898		8.08288	0.2972
6.777	0.03389		8.08288	0.29859
6.778	0.04056		8.08556	0.30118
6.779	0.03331		8.08824	0.30403
6.78	0.02714		8.09092	0.30686
6.781	0.02671		8.0936	0.30749
6.782	0.03329		8.09628	0.30778
6.782	0.0253		8.09628	0.30806
6.783	0.02363		8.09896	0.31046
6.784	0.03124		8.10164	0.31308
6.785	0.02823		8.10432	0.31569
6.786	0.0233		8.107	0.31747
6.787	0.02266		8.10968	0.31922
6.787	0.02582		8.10968	0.32097
6.788	0.02674		8.11236	0.32425
6.789	0.02149		8.11504	0.32752
6.79	0.01804		8.11772	0.33075
6.791	0.03134		8.1204	0.33346
6.792	0.04146		8.12308	0.33617
6.792	0.0424		8.12308	0.33889
6.793	0.04562		8.12576	0.34177
6.794	0.0398		8.12844	0.34464
6.795	0.04482		8.13112	0.34733
6.796	0.04247		8.1338	0.34906
6.797	0.035		8.13648	0.35079
6.797	0.02614		8.13648	0.35238
6.798	0.02354		8.13916	0.35339
6.799	0.02189		8.14184	0.35441
6.8	0.02982		8.14452	0.35563
6.801	0.03469		8.1472	0.35843
6.802	0.03532		8.14988	0.36123
6.802	0.02932		8.14988	0.36405
6.803	0.02422		8.15256	0.36756
6.804	0.02225		8.15524	0.37109
6.805	0.02453		8.15792	0.37461
6.806	0.01884		8.1606	0.3779
6.807	0.0167		8.1606	0.38118
6.807	0.01771		8.16328	0.38445
6.808	0.02393		8.16596	0.38742
6.809	0.02661		8.16864	0.39033
6.81	0.01583		8.17132	0.39323
6.811	0.01916		8.174	0.39458
6.812	0.0175		8.174	0.3955
6.812	0.00908		8.17668	0.39641
6.813	0.01483		8.17936	0.39798
6.814	0.01913		8.18204	0.39975
6.815	0.02289		8.18472	0.40151
6.816	0.023		8.1874	0.403
6.817	0.02265		8.1874	0.40439
6.817	0.02231		8.19008	0.40579
6.818	0.02789		8.19276	0.40744
6.819	0.03383		8.19544	0.40915
6.82	0.03673		8.19812	0.41087
6.821	0.0422		8.2008	0.41268
6.822	0.04094		8.2008	0.41451
6.822	0.04008		8.20348	0.41636
6.823	0.04636		8.20616	0.41817
6.824	0.05437		8.20884	0.41998
6.825	0.05822		8.21152	0.4218
6.826	0.05216		8.2142	0.42442
6.827	0.06085		8.2142	0.42717
6.827	0.06447		8.21688	0.42991
6.828	0.07011		8.21956	0.43114
6.829	0.06487		8.22224	0.43221
6.83	0.07016		8.22492	0.43327
6.831	0.07556		8.2276	0.43589
6.832	0.07801		8.2276	0.43863
6.832	0.08081		8.23028	0.44136
6.833	0.07855		8.23296	0.44172
6.834	0.06687		8.23564	0.44198
6.835	0.06361		8.23832	0.44224
6.836	0.06035		8.241	0.44474
6.837	0.05915		8.241	0.44728
6.837	0.05831		8.24368	0.44979
6.838	0.06256		8.24636	0.45074
6.839	0.06058		8.24904	0.45168
6.84	0.0575		8.25172	0.4527
6.841	0.05305		8.2544	0.45523
6.842	0.04634		8.2544	0.45776
6.842	0.04527		8.25708	0.46009
6.843	0.03977		8.25976	0.46026
6.844	0.0351		8.26244	0.46043
6.845	0.03287		8.26512	0.4605
6.846	0.03516		8.2678	0.45983
6.847	0.03521		8.2678	0.45916
6.847	0.03322		8.27048	0.45837
6.848	0.03117		8.27316	0.45696
6.849	0.02523		8.27584	0.45554
6.85	0.0206		8.27852	0.45465
6.851	0.01482		8.2812	0.45598
6.852	0.02035		8.2812	0.4573
6.852	0.01756		8.28388	0.4585
6.853	0.01666		8.28656	0.45929
6.854	0.02449		8.28924	0.46008
6.855	0.03819		8.29192	0.46103
6.856	0.04633		8.2946	0.46241
6.857	0.05442		8.2946	0.46379
6.857	0.06174		8.29728	0.46495
6.858	0.06762		8.29996	0.46559
6.859	0.06504		8.30264	0.46623
6.86	0.06781		8.30532	0.46714
6.861	0.06718		8.308	0.46859
6.862	0.06436		8.308	0.47003
6.862	0.06844		8.31068	0.47162
6.863	0.07188		8.31336	0.47348
6.864	0.07349		8.31604	0.47534
6.865	0.07026		8.31872	0.47633
6.866	0.06964		8.3214	0.47608
6.867	0.07149		8.3214	0.47584
6.867	0.07659		8.32408	0.47546
6.868	0.07985		8.32676	0.47494
6.869	0.08707		8.32944	0.47442
6.87	0.08899		8.33212	0.47381
6.871	0.09552		8.3348	0.4731
6.872	0.09487		8.3348	0.4724
6.872	0.0893		8.33748	0.47119
6.873	0.08894		8.34016	0.46957
6.874	0.09127		8.34284	0.46793
6.875	0.08921		8.34552	0.46747
6.876	0.07945		8.3482	0.46782
6.877	0.07148		8.3482	0.46817
6.877	0.06454		8.35088	0.46826
6.878	0.06181		8.35356	0.4682
6.879	0.05841		8.35624	0.46814
6.88	0.05693		8.35892	0.4673
6.881	0.05844		8.3616	0.46608
6.881	0.06492		8.3616	0.46485
6.882	0.0691		8.36428	0.46384
6.883	0.06476		8.36696	0.46292
6.884	0.05915		8.36964	0.462
6.885	0.05817		8.37232	0.46095
6.886	0.05722		8.375	0.45985
6.886	0.05802		8.375	0.45876
6.887	0.05586		8.37768	0.45942
6.888	0.04983		8.38036	0.46051
6.889	0.04349		8.38304	0.46159
6.89	0.04375		8.38572	0.46232
6.891	0.05219		8.3884	0.46299
6.891	0.0559		8.3884	0.46366
6.892	0.05706		8.39108	0.46372
6.893	0.06449		8.39376	0.46371
6.894	0.0696		8.39644	0.4637
6.895	0.06786		8.39912	0.46251
6.896	0.07153		8.4018	0.46126
6.896	0.07502		8.4018	0.46001
6.897	0.07732		8.40448	0.45874
6.898	0.07594		8.40716	0.45748
6.899	0.07738		8.40984	0.45622
6.9	0.08438		8.41252	0.45505
6.901	0.09215		8.4152	0.45389
6.901	0.09418		8.4152	0.45269
6.902	0.0963		8.41788	0.45127
6.903	0.08963		8.42056	0.44985
6.904	0.08192		8.42324	0.44823
6.905	0.07913		8.42592	0.44521
6.906	0.07941		8.4286	0.44219
6.906	0.08347		8.4286	0.43917
6.907	0.07994		8.43128	0.43874
6.908	0.08066		8.43396	0.43832
6.909	0.08828		8.43664	0.43791
6.91	0.09488		8.43932	0.43631
6.911	0.09595		8.442	0.43454
6.911	0.0875		8.442	0.43277
6.912	0.08015		8.44468	0.43246
6.913	0.08856		8.44736	0.4325
6.914	0.08697		8.45004	0.43254
6.915	0.08985		8.45272	0.4313
6.916	0.09393		8.4554	0.42959
6.916	0.09565		8.4554	0.42788
6.917	0.09835		8.45808	0.42653
6.918	0.10238		8.46076	0.42534
6.919	0.10822		8.46344	0.42415
6.92	0.10205		8.46612	0.42285
6.921	0.09397		8.4688	0.42152
6.921	0.0877		8.4688	0.42019
6.922	0.08885		8.47148	0.41932
6.923	0.08943		8.47416	0.41866
6.924	0.10286		8.47684	0.41799
6.925	0.1168		8.47952	0.41662
6.926	0.12199		8.4822	0.41498
6.926	0.12452		8.4822	0.41334
6.927	0.12774		8.48488	0.41067
6.928	0.14205		8.48756	0.40765
6.929	0.14651		8.49024	0.40461
6.93	0.14352		8.49292	0.40244
6.931	0.13931		8.4956	0.4005
6.931	0.13341		8.4956	0.39858
6.932	0.13842		8.49828	0.39731
6.933	0.14271		8.50096	0.39621
6.934	0.13493		8.50364	0.39511
6.935	0.14193		8.50632	0.39498
6.936	0.14369		8.509	0.39505
6.936	0.14392		8.509	0.39511
6.937	0.14357		8.51168	0.39374
6.938	0.13569		8.51436	0.39212
6.939	0.13531		8.51704	0.3905
6.94	0.1306		8.51972	0.38753
6.941	0.13226		8.5224	0.38439
6.941	0.13733		8.5224	0.38125
6.942	0.14558		8.52508	0.37814
6.943	0.13886		8.52776	0.37504
6.944	0.13919		8.53044	0.37194
6.945	0.13305		8.53312	0.37086
6.946	0.1368		8.5358	0.3699
6.946	0.13824		8.5358	0.36893
6.947	0.14452		8.53848	0.36783
6.948	0.14457		8.54116	0.36672
6.949	0.12641		8.54384	0.36558
6.95	0.11645		8.54652	0.3632
6.951	0.11463		8.5492	0.36082
6.951	0.11883		8.5492	0.35846
6.952	0.12024		8.55188	0.35683
6.953	0.11758		8.55456	0.3552
6.954	0.11973		8.55724	0.35351
6.955	0.1256		8.55992	0.35134
6.956	0.11186		8.5626	0.34915
6.956	0.1052		8.5626	0.34711
6.957	0.09706		8.56528	0.34597
6.958	0.10171		8.56796	0.34483
6.959	0.11259		8.57064	0.34345
6.96	0.11495		8.57332	0.34084
6.961	0.11726		8.576	0.33822
6.961	0.12707		8.576	0.33581
6.962	0.12761		8.57868	0.33418
6.963	0.12631		8.58136	0.33255
6.964	0.12516		8.58404	0.33107
6.965	0.12666		8.58672	0.33007
6.966	0.12936		8.5894	0.32907
6.966	0.13043		8.5894	0.32806
6.967	0.14004		8.59208	0.327
6.968	0.136		8.59476	0.32594
6.969	0.13677		8.59744	0.32421
6.97	0.14481		8.60012	0.32102
6.971	0.15241		8.6028	0.31784
6.971	0.15962		8.6028	0.31516
6.972	0.15411		8.60548	0.31339
6.973	0.16102		8.60816	0.31161
6.974	0.16837		8.61084	0.31006
6.975	0.16886		8.61352	0.30891
6.976	0.16201		8.6162	0.30775
6.976	0.17125		8.6162	0.30693
6.977	0.18028		8.61888	0.30655
6.978	0.18597		8.62156	0.30617
6.979	0.18567		8.62424	0.30551
6.98	0.18581		8.62692	0.30451
6.981	0.18644		8.6296	0.30351
6.981	0.18324		8.6296	0.30201
6.982	0.17703		8.63228	0.30006
6.983	0.17458		8.63496	0.2981
6.984	0.17483		8.63764	0.29639
6.985	0.17602		8.64032	0.29488
6.986	0.17858		8.643	0.29336
6.986	0.18325		8.643	0.29233
6.987	0.17689		8.64568	0.29161
6.988	0.17181		8.64836	0.2909
6.989	0.17662		8.65104	0.28962
6.99	0.1745		8.65372	0.28803
6.991	0.17185		8.6564	0.28645
6.991	0.16289		8.6564	0.28482
6.992	0.15377		8.65908	0.28315
6.993	0.15545		8.66176	0.2815
6.994	0.15682		8.66444	0.28049
6.995	0.16128		8.66712	0.2797
6.996	0.16425		8.6698	0.27892
6.996	0.16215		8.6698	0.2785
6.997	0.15994		8.67248	0.27818
6.998	0.16146		8.67516	0.27787
6.999	0.15605		8.67784	0.2767
7	0.14872		8.68052	0.27537
7.001	0.14594		8.6832	0.27404
7.001	0.14365		8.6832	0.27186
7.002	0.14265		8.68588	0.26957
7.003	0.14229		8.68856	0.26726
7.004	0.13983		8.69124	0.26599
7.005	0.1413		8.69392	0.26479
7.006	0.14481		8.6966	0.26359
7.006	0.14437		8.6966	0.26302
7.007	0.14278		8.69928	0.26246
7.008	0.14586		8.70196	0.26188
7.009	0.13992		8.70464	0.26073
7.01	0.13689		8.70732	0.25957
7.011	0.14689		8.71	0.25841
7.011	0.15507		8.71	0.25697
7.012	0.16391		8.71268	0.25551
7.013	0.17759		8.71536	0.25407
7.014	0.18287		8.71804	0.25166
7.015	0.17999		8.72072	0.2491
7.016	0.17461		8.7234	0.24655
7.016	0.16913		8.7234	0.2459
7.017	0.17804		8.72608	0.24582
7.018	0.18252		8.72876	0.24574
7.019	0.18087		8.73144	0.24563
7.02	0.18458		8.73412	0.24549
7.021	0.20136		8.7368	0.24535
7.021	0.21209		8.7368	0.24425
7.022	0.21408		8.73948	0.2426
7.023	0.2155		8.74216	0.24095
7.024	0.21266		8.74484	0.23968
7.025	0.22007		8.74752	0.23867
7.026	0.23042		8.7502	0.23766
7.026	0.23053		8.7502	0.23652
7.027	0.22936		8.75288	0.23531
7.028	0.22539		8.75556	0.23408
7.029	0.22162		8.75824	0.23421
7.03	0.22648		8.76092	0.23517
7.031	0.23723		8.7636	0.23612
7.031	0.24475		8.7636	0.23534
7.032	0.24127		8.76628	0.23359
7.033	0.23492		8.76896	0.23183
7.034	0.23333		8.77164	0.23053
7.035	0.231		8.77432	0.22945
7.036	0.23042		8.777	0.22838
7.036	0.23468		8.777	0.22691
7.037	0.23546		8.77968	0.22526
7.038	0.23413		8.78236	0.22362
7.039	0.23122		8.78504	0.22265
7.04	0.2343		8.78772	0.22194
7.041	0.23659		8.7904	0.22124
7.041	0.2414		8.7904	0.22054
7.042	0.22402		8.79308	0.21986
7.043	0.20983		8.79576	0.21917
7.044	0.2051		8.79844	0.21804
7.045	0.21606		8.80112	0.21679
7.046	0.22141		8.8038	0.21554
7.046	0.22021		8.8038	0.21555
7.047	0.21892		8.80648	0.21584
7.048	0.22996		8.80916	0.21612
7.049	0.23875		8.81184	0.2161
7.05	0.24814		8.81452	0.21601
7.051	0.24618		8.8172	0.21593
7.051	0.23661		8.8172	0.21659
7.052	0.24488		8.81988	0.21737
7.053	0.23358		8.82256	0.21814
7.054	0.23518		8.82524	0.21774
7.055	0.22997		8.82792	0.21723
7.056	0.22547		8.8306	0.21671
7.056	0.22238		8.8306	0.21705
7.057	0.21548		8.83328	0.21743
7.058	0.21016		8.83596	0.21782
7.059	0.21287		8.83864	0.21499
7.06	0.20986		8.84132	0.2121
7.061	0.20708		8.844	0.20926
7.061	0.20853		8.844	0.20801
7.062	0.2001		8.84668	0.20676
7.063	0.20221		8.84936	0.20559
7.064	0.1988		8.85204	0.20568
7.065	0.20827		8.85472	0.20578
7.066	0.21083		8.8574	0.20579
7.066	0.21528		8.8574	0.20498
7.067	0.21306		8.86008	0.20417
7.068	0.22036		8.86276	0.20359
7.069	0.21784		8.86544	0.20465
7.07	0.21077		8.86812	0.2057
7.071	0.21189		8.8708	0.20643
7.071	0.22747		8.8708	0.2055
7.072	0.23225		8.87348	0.20457
7.073	0.22654		8.87616	0.20391
7.074	0.2415		8.87884	0.2041
7.075	0.24129		8.88152	0.20429
7.076	0.24942		8.8842	0.20437
7.076	0.25637		8.8842	0.20412
7.077	0.26494		8.88688	0.20388
7.078	0.27309		8.88956	0.20327
7.079	0.28542		8.89224	0.20186
7.08	0.2858		8.89492	0.20045
7.081	0.29151		8.8976	0.19936
7.081	0.28602		8.8976	0.19885
7.082	0.27673		8.90028	0.19834
7.083	0.27369		8.90296	0.19781
7.084	0.27725		8.90564	0.19723
7.085	0.2885		8.90832	0.19665
7.086	0.28369		8.911	0.19644
7.086	0.2789		8.911	0.19668
7.087	0.28229		8.91368	0.19692
7.088	0.29203		8.91636	0.19754
7.089	0.28724		8.91904	0.19855
7.09	0.28522		8.92172	0.19957
7.091	0.28744		8.9244	0.20014
7.091	0.2821		8.9244	0.20029
7.092	0.26704		8.92708	0.20045
7.093	0.26411		8.92976	0.20056
7.094	0.26746		8.93244	0.20063
7.095	0.26643		8.93512	0.20069
7.096	0.2764		8.9378	0.20055
7.096	0.28084		8.9378	0.20027
7.097	0.27826		8.94048	0.19999
7.098	0.27699		8.94316	0.19947
7.099	0.27354		8.94584	0.19881
7.1	0.27026		8.94852	0.19815
7.101	0.27337		8.9512	0.19704
7.101	0.28318		8.9512	0.19573
7.102	0.28529		8.95388	0.19442
7.103	0.29124		8.95656	0.1948
7.104	0.28961		8.95924	0.19575
7.105	0.29828		8.96192	0.19669
7.106	0.30473		8.9646	0.19719
7.106	0.30742		8.9646	0.19757
7.107	0.30326		8.96728	0.19795
7.108	0.29617		8.96996	0.19917
7.109	0.28457		8.97264	0.20054
7.11	0.29301		8.97532	0.20191
7.111	0.29414		8.978	0.20142
7.111	0.29455		8.978	0.20074
7.112	0.30706		8.98068	0.20004
7.113	0.30231		8.98336	0.19818
7.114	0.29328		8.98604	0.19627
7.115	0.28332		8.98872	0.19434
7.116	0.28508		8.9914	0.19432
7.116	0.27656		8.9914	0.1943
7.117	0.27346		8.99408	0.19429
7.118	0.26756		8.99676	0.19348
7.119	0.26418		8.99944	0.19259
7.12	0.25769		9.00212	0.1917
7.121	0.24688		9.0048	0.19238
7.121	0.24093		9.0048	0.19352
7.122	0.23442		9.00748	0.19466
7.123	0.24083		9.01016	0.19502
7.124	0.23726		9.01284	0.19502
7.125	0.24		9.01552	0.19502
7.126	0.23954		9.0182	0.19482
7.126	0.23523		9.0182	0.19448
7.127	0.23751		9.02088	0.19415
7.128	0.24818		9.02356	0.1934
7.129	0.25194		9.02624	0.19235
7.13	0.25428		9.02892	0.1913
7.131	0.24424		9.0316	0.19126
7.131	0.24643		9.0316	0.19205
7.132	0.2436		9.03428	0.19283
7.133	0.23083		9.03696	0.19196
7.134	0.23597		9.03964	0.18972
7.135	0.24793		9.04232	0.18746
7.136	0.2464		9.045	0.18786
7.136	0.24107		9.045	0.1902
7.137	0.2464		9.04768	0.19254
7.138	0.2447		9.05036	0.19279
7.139	0.24821		9.05304	0.19159
7.14	0.24753		9.05572	0.19039
7.141	0.24993		9.0584	0.18988
7.141	0.25685		9.0584	0.18978
7.142	0.25034		9.06108	0.18969
7.143	0.25113		9.06376	0.18844
7.144	0.24941		9.06644	0.18654
7.145	0.25		9.06912	0.18466
7.146	0.25447		9.0718	0.1847
7.146	0.25021		9.0718	0.18563
7.147	0.24917		9.07448	0.18655
7.148	0.24183		9.07716	0.1868
7.149	0.23558		9.07984	0.18677
7.15	0.23654		9.08252	0.18674
7.151	0.23279		9.0852	0.18762
7.151	0.23353		9.0852	0.18884
7.152	0.23147		9.08788	0.19006
7.153	0.23089		9.09056	0.19024
7.154	0.23159		9.09324	0.19013
7.155	0.23851		9.09592	0.19001
7.156	0.24391		9.0986	0.19019
7.156	0.25001		9.0986	0.19045
7.157	0.24892		9.10128	0.19072
7.158	0.25023		9.10396	0.18942
7.159	0.24963		9.10664	0.18781
7.16	0.23905		9.10932	0.18619
7.161	0.23162		9.112	0.18669
7.161	0.2309		9.112	0.18749
7.162	0.23276		9.11468	0.1883
7.163	0.2404		9.11736	0.1893
7.164	0.24503		9.12004	0.19034
7.165	0.24835		9.12272	0.19136
7.166	0.24603		9.1254	0.19118
7.166	0.24753		9.1254	0.19091
7.167	0.25088		9.12808	0.19065
7.168	0.2512		9.13076	0.19072
7.169	0.25626		9.13344	0.1908
7.17	0.25708		9.13612	0.19091
7.171	0.25677		9.1388	0.19224
7.171	0.26184		9.1388	0.19358
7.172	0.26652		9.14148	0.19489
7.173	0.26999		9.14416	0.19591
7.174	0.2649		9.14684	0.19693
7.175	0.26322		9.14952	0.19785
7.176	0.25369		9.1522	0.19774
7.176	0.24638		9.1522	0.19763
7.177	0.24806		9.15488	0.19748
7.178	0.24956		9.15756	0.19698
7.179	0.24474		9.16024	0.19649
7.18	0.24508		9.16292	0.19602
7.181	0.25418		9.1656	0.19569
7.181	0.26351		9.1656	0.19536
7.182	0.26417		9.16828	0.1953
7.183	0.26069		9.17096	0.19629
7.184	0.25473		9.17364	0.19729
7.185	0.24525		9.17632	0.1981
7.186	0.24476		9.179	0.19836
7.186	0.25039		9.179	0.19861
7.187	0.25374		9.18168	0.1989
7.188	0.25876		9.18436	0.19929
7.189	0.26201		9.18704	0.19969
7.19	0.25907		9.18972	0.19957
7.191	0.259		9.1924	0.19839
7.191	0.25426		9.1924	0.1972
7.192	0.24697		9.19508	0.19628
7.193	0.24327		9.19776	0.19579
7.194	0.23899		9.20044	0.19529
7.195	0.23888		9.20312	0.19454
7.196	0.24079		9.2058	0.19343
7.196	0.24206		9.2058	0.19233
7.197	0.24038		9.20848	0.19158
7.198	0.23552		9.21116	0.19127
7.199	0.23539		9.21384	0.19097
7.2	0.23886		9.21652	0.19111
7.201	0.24343		9.2192	0.19172
7.201	0.24544		9.2192	0.19232
7.202	0.24208		9.22188	0.19306
7.203	0.23682		9.22456	0.1939
7.204	0.23664		9.22724	0.19474
7.205	0.24425		9.22992	0.1954
7.206	0.24426		9.2326	0.19595
7.206	0.24043		9.2326	0.1965
7.207	0.23703		9.23528	0.19562
7.208	0.22952		9.23796	0.19395
7.209	0.2189		9.24064	0.19228
7.21	0.2119		9.24332	0.19203
7.211	0.21179		9.246	0.19244
7.211	0.2093		9.246	0.19285
7.212	0.21323		9.24868	0.19446
7.213	0.20965		9.25136	0.19653
7.214	0.20702		9.25404	0.19859
7.215	0.20973		9.25672	0.19998
7.216	0.21039		9.2594	0.20116
7.216	0.21453		9.2594	0.20236
7.217	0.22515		9.26208	0.20189
7.218	0.22551		9.26476	0.20111
7.219	0.22091		9.26744	0.20032
7.22	0.21432		9.27012	0.20011
7.221	0.2132		9.2728	0.19997
7.221	0.21028		9.2728	0.19983
7.222	0.20921		9.27548	0.19955
7.223	0.20956		9.27816	0.19927
7.224	0.21223		9.28084	0.19898
7.225	0.21838		9.28352	0.19946
7.226	0.21309		9.2862	0.20017
7.226	0.22095		9.2862	0.20088
7.227	0.22302		9.28888	0.20021
7.228	0.2184		9.29156	0.19882
7.229	0.22114		9.29424	0.19742
7.23	0.22864		9.29692	0.19701
7.231	0.23678		9.2996	0.19736
7.231	0.23137		9.2996	0.1977
7.232	0.22465		9.30228	0.19764
7.233	0.22363		9.30496	0.19721
7.234	0.22968		9.30764	0.19678
7.235	0.22642		9.31032	0.1968
7.236	0.23589		9.313	0.19731
7.236	0.2456		9.313	0.19782
7.237	0.24888		9.31568	0.19731
7.238	0.23636		9.31836	0.19563
7.239	0.22984		9.32104	0.19395
7.24	0.23461		9.32372	0.19363
7.241	0.23729		9.3264	0.19477
7.241	0.23333		9.3264	0.19591
7.242	0.23434		9.32908	0.19699
7.243	0.23219		9.33176	0.19802
7.244	0.23367		9.33444	0.19905
7.245	0.24034		9.33712	0.19995
7.246	0.23216		9.3398	0.20075
7.246	0.23926		9.3398	0.20154
7.247	0.23656		9.34248	0.20158
7.248	0.23791		9.34516	0.20101
7.249	0.23709		9.34784	0.20045
7.25	0.22886		9.35052	0.20002
7.251	0.22282		9.3532	0.19969
7.251	0.22903		9.3532	0.19936
7.252	0.23795		9.35588	0.19864
7.253	0.24238		9.35856	0.19769
7.254	0.25216		9.36124	0.19673
7.255	0.25117		9.36392	0.19669
7.256	0.25124		9.3666	0.19715
7.256	0.24387		9.3666	0.19761
7.257	0.22903		9.36928	0.19813
7.258	0.22216		9.37196	0.19867
7.259	0.23153		9.37464	0.19922
7.26	0.23508		9.37732	0.19977
7.261	0.23719		9.38	0.20033
7.261	0.23404		9.38	0.20089
7.262	0.23901		9.38268	0.20152
7.263	0.23643		9.38536	0.20219
7.264	0.2347		9.38804	0.20285
7.265	0.23683		9.39072	0.20448
7.266	0.23404		9.3934	0.20639
7.266	0.24042		9.3934	0.20831
7.267	0.23614		9.39608	0.2092
7.268	0.23845		9.39876	0.20985
7.269	0.24294		9.40144	0.21049
7.27	0.2495		9.40412	0.2098
7.271	0.25032		9.4068	0.20884
7.271	0.2489		9.4068	0.20788
7.272	0.23385		9.40948	0.20812
7.273	0.23054		9.41216	0.20853
7.274	0.23314		9.41484	0.20895
7.275	0.22971		9.41752	0.20914
7.275	0.22767		9.4202	0.20931
7.276	0.22842		9.4202	0.20948
7.277	0.23691		9.42288	0.20985
7.278	0.24762		9.42556	0.21023
7.279	0.24983		9.42824	0.21061
7.28	0.25111		9.43092	0.20968
7.28	0.25809		9.4336	0.20872
7.281	0.26035		9.4336	0.20774
7.282	0.26337		9.43628	0.20616
7.283	0.26288		9.43896	0.20458
7.284	0.26871		9.44164	0.20305
7.285	0.26242		9.44432	0.20325
7.285	0.25412		9.447	0.20345
7.286	0.25346		9.447	0.20364
7.287	0.24993		9.44968	0.20381
7.288	0.25007		9.45236	0.20399
7.289	0.24934		9.45504	0.2043
7.29	0.24473		9.45772	0.2059
7.29	0.23915		9.4604	0.20749
7.291	0.24166		9.4604	0.20877
7.292	0.24902		9.46308	0.20817
7.293	0.2588		9.46576	0.20757
7.294	0.26445		9.46844	0.2068
7.295	0.26062		9.47112	0.20531
7.295	0.25565		9.4738	0.2038
7.296	0.25996		9.4738	0.2024
7.297	0.25945		9.47648	0.20129
7.298	0.24682		9.47916	0.20017
7.299	0.2411		9.48184	0.19953
7.3	0.23049		9.48452	0.20017
7.3	0.2313		9.4872	0.2008
7.301	0.22406		9.4872	0.2014
7.302	0.2147		9.48988	0.20195
7.303	0.21323		9.49256	0.20249
7.304	0.21152		9.49524	0.20285
7.305	0.20873		9.49792	0.20287
7.305	0.21417		9.5006	0.20289
7.306	0.22913		9.5006	0.20329
7.307	0.23001		9.50328	0.20424
7.308	0.22176		9.50596	0.20519
7.309	0.2187		9.50864	0.20568
7.31	0.21716		9.51132	0.2056
7.31	0.21665		9.514	0.20552
7.311	0.22138		9.514	0.20555
7.312	0.2284		9.51668	0.20569
7.313	0.22884		9.51936	0.20584
7.314	0.2195		9.52204	0.20609
7.315	0.21022		9.52472	0.20643
7.315	0.20214		9.5274	0.20677
7.316	0.20768		9.5274	0.20656
7.317	0.20895		9.53008	0.20598
7.318	0.2123		9.53276	0.20539
7.319	0.21555		9.53544	0.20655
7.32	0.213		9.53812	0.20868
7.32	0.22565		9.5408	0.21082
7.321	0.23411		9.5408	0.21179
7.322	0.23142		9.54348	0.21223
7.323	0.2392		9.54616	0.21266
7.324	0.24937		9.54884	0.21304
7.325	0.24478		9.55152	0.2134
7.325	0.25014		9.5542	0.21376
7.326	0.25098		9.5542	0.21365
7.327	0.25184		9.55688	0.21342
7.328	0.24669		9.55956	0.21318
7.329	0.25756		9.56224	0.21269
7.33	0.26043		9.56492	0.21209
7.33	0.25587		9.5676	0.2115
7.331	0.24688		9.5676	0.21176
7.332	0.24071		9.57028	0.21258
7.333	0.23879		9.57296	0.21339
7.334	0.23675		9.57564	0.21403
7.335	0.24062		9.57832	0.21451
7.335	0.24435		9.581	0.21498
7.336	0.252		9.581	0.21513
7.337	0.24932		9.58368	0.21484
7.338	0.24925		9.58636	0.21456
7.339	0.23809		9.58904	0.21442
7.34	0.23021		9.59172	0.2145
7.34	0.24044		9.5944	0.21459
7.341	0.23441		9.5944	0.21481
7.342	0.23082		9.59708	0.21529
7.343	0.22961		9.59976	0.21577
7.344	0.2236		9.60244	0.21605
7.345	0.21391		9.60512	0.21596
7.345	0.21417		9.6078	0.21587
7.346	0.21896		9.6078	0.21554
7.347	0.2094		9.61048	0.21479
7.348	0.20324		9.61316	0.21404
7.349	0.20605		9.61584	0.21393
7.35	0.20696		9.61852	0.21479
7.35	0.20886		9.6212	0.21563
7.351	0.21366		9.6212	0.21675
7.352	0.2171		9.62388	0.21826
7.353	0.20699		9.62656	0.21975
7.354	0.20363		9.62924	0.22109
7.355	0.193		9.63192	0.22225
7.355	0.19347		9.6346	0.2234
7.356	0.19855		9.6346	0.22393
7.357	0.18863		9.63728	0.22377
7.358	0.18861		9.63996	0.22362
7.359	0.18356		9.64264	0.223
7.36	0.19614		9.64532	0.2219
7.36	0.20512		9.648	0.22081
7.361	0.20201		9.648	0.21987
7.362	0.19829		9.65068	0.21907
7.363	0.19348		9.65336	0.21827
7.364	0.19461		9.65604	0.21788
7.365	0.20313		9.65872	0.21782
7.365	0.21327		9.6614	0.21776
7.366	0.21011		9.6614	0.21844
7.367	0.20396		9.66408	0.2196
7.368	0.20224		9.66676	0.22076
7.369	0.19225		9.66944	0.22164
7.37	0.17915		9.67212	0.22236
7.37	0.16612		9.6748	0.22308
7.371	0.17496		9.6748	0.22345
7.372	0.17725		9.67748	0.22364
7.373	0.17841		9.68016	0.22383
7.374	0.18588		9.68284	0.22355
7.375	0.18587		9.68552	0.22305
7.375	0.19136		9.6882	0.22256
7.376	0.18729		9.6882	0.2228
7.377	0.17475		9.69088	0.22332
7.378	0.17875		9.69356	0.22384
7.379	0.18409		9.69624	0.22493
7.38	0.18237		9.69892	0.22621
7.38	0.16767		9.7016	0.22749
7.381	0.15542		9.7016	0.22679
7.382	0.15631		9.70428	0.22563
7.383	0.16449		9.70696	0.22446
7.384	0.17518		9.70964	0.22518
7.385	0.17218		9.71232	0.22626
7.385	0.16279		9.715	0.22733
7.386	0.16206		9.715	0.22584
7.387	0.17329		9.71768	0.22399
7.388	0.16813		9.72036	0.22214
7.389	0.17395		9.72304	0.22195
7.39	0.18171		9.72572	0.2219
7.39	0.19627		9.7284	0.22184
7.391	0.20099		9.7284	0.22256
7.392	0.1914		9.73108	0.2233
7.393	0.18169		9.73376	0.22404
7.394	0.18585		9.73644	0.22485
7.395	0.17454		9.73912	0.22565
7.395	0.17184		9.7418	0.22648
7.396	0.17539		9.7418	0.22757
7.397	0.18033		9.74448	0.22866
7.398	0.19432		9.74716	0.22955
7.399	0.20504		9.74984	0.22784
7.4	0.1943		9.75252	0.22611
7.4	0.20146		9.7552	0.22466
7.401	0.21068		9.7552	0.22521
7.402	0.2175		9.75788	0.22576
7.403	0.21369		9.76056	0.22616
7.404	0.20415		9.76324	0.22574
7.405	0.19945		9.76592	0.22532
7.405	0.20165		9.7686	0.22499
7.406	0.20434		9.7686	0.22502
7.407	0.19982		9.77128	0.22505
7.408	0.1898		9.77396	0.22527
7.409	0.19599		9.77664	0.22604
7.41	0.1926		9.77932	0.22682
7.41	0.19428		9.782	0.22767
7.411	0.19338		9.782	0.22874
7.412	0.18492		9.78468	0.22981
7.413	0.19348		9.78736	0.23064
7.414	0.20101		9.79004	0.23101
7.415	0.20069		9.79272	0.23139
7.415	0.21451		9.7954	0.23123
7.416	0.21399		9.7954	0.23026
7.417	0.21879		9.79808	0.22929
7.418	0.21402		9.80076	0.22817
7.419	0.20049		9.80344	0.22686
7.42	0.19199		9.80612	0.22554
7.42	0.1863		9.8088	0.2254
7.421	0.19549		9.8088	0.22652
7.422	0.1941		9.81148	0.22765
7.423	0.19607		9.81416	0.22806
7.424	0.19781		9.81684	0.22783
7.425	0.20327		9.81952	0.2276
7.425	0.19975		9.8222	0.2283
7.426	0.20297		9.8222	0.22971
7.427	0.20211		9.82488	0.23112
7.428	0.20153		9.82756	0.23231
7.429	0.2001		9.83024	0.23337
7.43	0.21091		9.83292	0.23442
7.43	0.20806		9.8356	0.2348
7.431	0.20592		9.8356	0.23484
7.432	0.20116		9.83828	0.23488
7.433	0.20559		9.84096	0.23491
7.434	0.19801		9.84364	0.23494
7.435	0.20099		9.84632	0.23497
7.435	0.20444		9.849	0.23451
7.436	0.20693		9.849	0.23372
7.437	0.20629		9.85168	0.23293
7.438	0.19704		9.85436	0.23294
7.439	0.19804		9.85704	0.2338
7.44	0.2082		9.85972	0.23465
7.44	0.21403		9.8624	0.23569
7.441	0.21488		9.8624	0.23699
7.442	0.2044		9.86508	0.2383
7.443	0.20617		9.86776	0.23958
7.444	0.19734		9.87044	0.24081
7.445	0.19146		9.87312	0.24205
7.445	0.17481		9.8758	0.24287
7.446	0.16381		9.8758	0.24268
7.447	0.15366		9.87848	0.2425
7.448	0.14789		9.88116	0.24183
7.449	0.14786		9.88384	0.23986
7.45	0.14289		9.88652	0.23787
7.45	0.12937		9.8892	0.2361
7.451	0.13033		9.8892	0.23489
7.452	0.12972		9.89188	0.23368
7.453	0.13073		9.89456	0.23279
7.454	0.13584		9.89724	0.23262
7.455	0.13533		9.89992	0.23246
7.455	0.12546		9.9026	0.23312
7.456	0.1215		9.9026	0.23551
7.457	0.12179		9.90528	0.23788
7.458	0.12529		9.90796	0.23943
7.459	0.13156		9.91064	0.23947
7.46	0.13278		9.91332	0.23951
7.46	0.12272		9.916	0.23969
7.461	0.11817		9.916	0.24011
7.462	0.11868		9.91868	0.24053
7.463	0.11706		9.92136	0.24045
7.464	0.11025		9.92404	0.23963
7.465	0.11392		9.92672	0.23882
7.465	0.1181		9.9294	0.23862
7.466	0.12995		9.9294	0.23923
7.467	0.13906		9.93208	0.23984
7.468	0.14964		9.93476	0.24006
7.469	0.16015		9.93744	0.23984
7.47	0.15574		9.94012	0.23963
7.47	0.15229		9.9428	0.23987
7.471	0.14897		9.9428	0.24058
7.472	0.15578		9.94548	0.24129
7.473	0.15615		9.94816	0.24196
7.474	0.16463		9.95084	0.2426
7.475	0.16855		9.95352	0.24324
7.475	0.17258		9.9562	0.24398
7.476	0.17985		9.9562	0.24479
7.477	0.17664		9.95888	0.24561
7.478	0.1685		9.96156	0.24563
7.479	0.1558		9.96424	0.24514
7.48	0.14412		9.96692	0.24466
7.48	0.14494		9.9696	0.24453
7.481	0.15369		9.9696	0.24462
7.482	0.15946		9.97228	0.2447
7.483	0.16387		9.97496	0.24376
7.484	0.16612		9.97764	0.24232
7.485	0.16747		9.98032	0.24088
7.485	0.16658		9.983	0.24092
7.486	0.16649		9.983	0.24161
7.487	0.17112		9.98568	0.2423
7.488	0.17306		9.98836	0.24306
7.489	0.16572		9.99104	0.24383
7.49	0.16438		9.99372	0.24461
7.49	0.16999		9.9964	0.24563
7.491	0.17825		9.9964	0.2467
7.492	0.18407		9.99908	0.24779
7.493	0.18567		10.0018	0.24781
7.494	0.18227		10.0044	0.24759
7.495	0.17417		10.0071	0.24738
7.495	0.17495		10.0098	0.24716
7.496	0.17276		10.0098	0.24694
7.497	0.16533		10.0125	0.24672
7.498	0.16683		10.0152	0.24689
7.499	0.18073		10.0178	0.24711
7.5	0.19622		10.0205	0.24733
7.5	0.2003		10.0232	0.24671
7.501	0.19844		10.0232	0.24602
7.502	0.19871		10.0259	0.24533
7.503	0.19721		10.0286	0.24621
7.504	0.19433		10.0312	0.24716
7.505	0.1955		10.0339	0.24809
7.505	0.19998		10.0366	0.24686
7.506	0.2088		10.0366	0.24563
7.507	0.21606		10.0393	0.24447
7.508	0.21524		10.042	0.24426
7.509	0.21905		10.0446	0.24405
7.51	0.22354		10.0473	0.24375
7.51	0.21601		10.05	0.24262
7.511	0.21639		10.05	0.24149
7.512	0.21823		10.0527	0.2409
7.513	0.21276		10.0554	0.24351
7.514	0.20754		10.058	0.24611
7.515	0.2102		10.0607	0.24807
7.515	0.20997		10.0634	0.24703
7.516	0.19976		10.0634	0.24599
7.517	0.19381		10.0661	0.24551
7.518	0.19852		10.0688	0.24692
7.519	0.19525		10.0714	0.24832
7.52	0.18085		10.0741	0.24913
7.52	0.17464		10.0768	0.24839
7.521	0.17757		10.0768	0.24765
7.522	0.18064		10.0795	0.24784
7.523	0.17977		10.0822	0.25003
7.524	0.17524		10.0848	0.25222
7.525	0.17142		10.0875	0.25386
7.525	0.16995		10.0902	0.2545
7.526	0.16675		10.0902	0.25514
7.527	0.15828		10.0929	0.25581
7.528	0.1507		10.0956	0.25655
7.529	0.14811		10.0982	0.25728
7.53	0.1503		10.1009	0.25768
7.53	0.14834		10.1036	0.25767
7.531	0.15375		10.1036	0.25767
7.532	0.14892		10.1063	0.25755
7.533	0.15242		10.109	0.25732
7.534	0.16072		10.1116	0.25709
7.535	0.16608		10.1143	0.25683
7.535	0.16134		10.117	0.25652
7.536	0.15809		10.117	0.25622
7.537	0.16028		10.1197	0.25631
7.538	0.16549		10.1224	0.25665
7.539	0.15959		10.125	0.25698
7.54	0.16746		10.1277	0.25795
7.54	0.17332		10.1304	0.25933
7.541	0.17328		10.1304	0.2607
7.542	0.17779		10.1331	0.26162
7.543	0.16177		10.1358	0.26203
7.544	0.16141		10.1384	0.26245
7.545	0.16217		10.1411	0.26247
7.545	0.16803		10.1438	0.26184
7.546	0.16506		10.1438	0.2612
7.547	0.17307		10.1465	0.26081
7.548	0.17308		10.1492	0.26102
7.549	0.17441		10.1518	0.26123
7.55	0.16278		10.1545	0.26132
7.55	0.15653		10.1572	0.26103
7.551	0.15484		10.1572	0.26074
7.552	0.16729		10.1599	0.26084
7.553	0.17367		10.1626	0.26258
7.554	0.16796		10.1652	0.26433
7.555	0.15841		10.1679	0.26547
7.555	0.15597		10.1706	0.26386
7.556	0.15801		10.1706	0.26225
7.557	0.16781		10.1733	0.26116
7.558	0.16781		10.176	0.26216
7.559	0.15712		10.1786	0.26315
7.56	0.16282		10.1813	0.26374
7.56	0.15934		10.184	0.26288
7.561	0.16415		10.184	0.26201
7.562	0.1677		10.1867	0.26129
7.563	0.16691		10.1894	0.26101
7.564	0.17875		10.192	0.26074
7.565	0.17913		10.1947	0.26049
7.565	0.17721		10.1974	0.26029
7.566	0.17243		10.1974	0.26009
7.567	0.17993		10.2001	0.26026
7.568	0.17364		10.2028	0.26128
7.569	0.17224		10.2054	0.26229
7.57	0.17561		10.2081	0.26309
7.57	0.1817		10.2108	0.26347
7.571	0.178		10.2108	0.26385
7.572	0.17623		10.2135	0.26417
7.573	0.16062		10.2162	0.26438
7.574	0.15778		10.2188	0.26459
7.575	0.15663		10.2215	0.26467
7.575	0.15543		10.2242	0.26456
7.576	0.15236		10.2242	0.26445
7.577	0.14591		10.2269	0.26439
7.578	0.13868		10.2296	0.2644
7.579	0.15363		10.2322	0.26441
7.58	0.16314		10.2349	0.26521
7.58	0.16161		10.2376	0.26696
7.581	0.16179		10.2376	0.2687
7.582	0.15808		10.2403	0.2695
7.583	0.15484		10.243	0.26932
7.584	0.15452		10.2456	0.26915
7.585	0.15753		10.2483	0.26955
7.585	0.15232		10.251	0.2705
7.586	0.15638		10.251	0.27144
7.587	0.15905		10.2537	0.27108
7.588	0.15661		10.2564	0.26963
7.589	0.15871		10.259	0.26818
7.59	0.16117		10.2617	0.26787
7.59	0.15706		10.2644	0.2683
7.591	0.15122		10.2644	0.26873
7.592	0.14822		10.2671	0.26929
7.593	0.14678		10.2698	0.26993
7.594	0.14948		10.2724	0.27057
7.595	0.15548		10.2751	0.27046
7.595	0.15496		10.2751	0.27
7.596	0.16043		10.2778	0.26953
7.597	0.16674		10.2805	0.2697
7.598	0.16652		10.2832	0.27013
7.599	0.1722		10.2858	0.27056
7.6	0.17492		10.2885	0.27051
7.6	0.16987		10.2885	0.2703
7.601	0.1786		10.2912	0.27009
7.602	0.18549		10.2939	0.26974
7.603	0.18654		10.2966	0.26935
7.604	0.18914		10.2992	0.26896
7.605	0.18939		10.3019	0.26939
7.605	0.18822		10.3019	0.27
7.606	0.18067		10.3046	0.2706
7.607	0.17693		10.3073	0.26979
7.608	0.16936		10.31	0.26875
7.609	0.17388		10.3126	0.26772
7.61	0.17169		10.3153	0.26771
7.61	0.16035		10.3153	0.26784
7.611	0.15549		10.318	0.26796
7.612	0.15223		10.3207	0.26758
7.613	0.15303		10.3234	0.26716
7.614	0.15929		10.326	0.26675
7.615	0.16508		10.3287	0.2681
7.615	0.17073		10.3287	0.26946
7.616	0.16929		10.3314	0.27084
7.617	0.16263		10.3341	0.27273
7.618	0.15622		10.3368	0.2746
7.619	0.15854		10.3394	0.27634
7.62	0.16189		10.3421	0.27633
7.62	0.15929		10.3421	0.27631
7.621	0.15459		10.3448	0.27647
7.622	0.14842		10.3475	0.2779
7.623	0.1448		10.3502	0.27934
7.624	0.13992		10.3528	0.28035
7.625	0.13185		10.3555	0.27911
7.625	0.1283		10.3555	0.27786
7.626	0.12366		10.3582	0.27718
7.627	0.11933		10.3609	0.27862
7.628	0.11804		10.3636	0.28007
7.629	0.11908		10.3662	0.28081
7.63	0.11694		10.3689	0.27956
7.63	0.11278		10.3689	0.2783
7.631	0.11466		10.3716	0.27698
7.632	0.11806		10.3743	0.2755
7.633	0.12562		10.377	0.27401
7.634	0.12971		10.3796	0.27301
7.635	0.12937		10.3823	0.27292
7.635	0.12691		10.3823	0.27282
7.636	0.12235		10.385	0.27284
7.637	0.12298		10.3877	0.27304
7.638	0.12477		10.3904	0.27324
7.639	0.12793		10.393	0.27409
7.64	0.13037		10.3957	0.2758
7.64	0.13163		10.3957	0.2775
7.641	0.12718		10.3984	0.27795
7.642	0.12653		10.4011	0.27708
7.643	0.12106		10.4038	0.27621
7.644	0.11671		10.4064	0.27604
7.645	0.12339		10.4091	0.27643
7.645	0.12709		10.4091	0.27682
7.646	0.13522		10.4118	0.27693
7.647	0.14138		10.4145	0.27675
7.648	0.14956		10.4172	0.27656
7.649	0.15253		10.4198	0.27658
7.65	0.14552		10.4225	0.27699
7.65	0.14817		10.4225	0.2774
7.651	0.15552		10.4252	0.27769
7.652	0.15803		10.4279	0.2776
7.653	0.15778		10.4306	0.27751
7.654	0.16051		10.4332	0.27774
7.655	0.16066		10.4359	0.27938
7.655	0.15952		10.4359	0.28102
7.656	0.15367		10.4386	0.28253
7.657	0.14814		10.4413	0.28319
7.658	0.14658		10.444	0.28385
7.659	0.15373		10.4466	0.28456
7.66	0.15073		10.4493	0.28562
7.66	0.14369		10.4493	0.28669
7.661	0.13978		10.452	0.28766
7.662	0.14002		10.4547	0.28787
7.663	0.13762		10.4574	0.28808
7.664	0.13137		10.46	0.2882
[truncated: 12,409 more rows]

## Sheet: Figure 1—figure supplement 1
0 µM		0 µM		5 µM		5 µM		10 µM		10 µM		20 µM		20 µM			Man9GlcNAc2 (%)
Mass (Da)	Intensity (counts)	Mass (Da)	Intensity (counts)	Mass (Da)	Intensity (counts)	Mass (Da)	Intensity (counts)	Mass (Da)	Intensity (counts)	Mass (Da)	Intensity (counts)	Mass (Da)	Intensity (counts)	Mass (Da)	Intensity (counts)		0 µM	5 µM	10 µM	20 µM
45395.9	10827	48477.3	6615	45407.5	54780	45432.2	2640	45456.2	34262	45386.4	102756	45404	71419	45472.8	13897		0	24	31	30
45404.2	24484	48486.7	5536	45414.3	19624	45442.4	30041	45462.9	5070	45400.8	46232	45410.9	93575	45483.4	6968		0	19	29	30
45418.5	48006	48494.8	8722	45420.3	42130	45452.7	31089	45469.4	21991	45407.8	31757	45419	58728	45490.8	3153
45425.5	25601	48499.7	5322	45430.9	37677	45458	15011	45474.7	5053	45413.7	10553	45432.4	74674	45501.9	18719
45429.9	55059	48505.3	5538	45436	32095	45464.2	6183	45480.9	8763	45419.9	5879	45436.9	64843	45520.1	10286
45437.8	27526	48514.2	7903	45441.8	6670	45470.5	11980	45488	7780	45428.2	16241	45442.7	80597	45527.8	18246
45442.6	32768	48524.2	6017	45448.1	36649	45480.3	12120	45494.9	4045	45437.7	62092	45450.6	133576	45547	10292
45457.6	41005	48535.2	7738	45453.1	17419	45490.6	3891	45503.8	18165	45443.4	28288	45462.2	98417	45558.6	11271
45473.4	62662	48547.1	4863	45461.3	20686	45495.6	10582	45513.8	16853	45448.2	51952	45469.1	60367	45565.2	4368
45478.2	45514	48555.8	5270	45466.2	21420	45512.9	49544	45529	15512	45454.3	34560	45474.2	48092	45574	19518
45483	46084	48563.6	4434	45483.4	118997	45540.3	25479	45536.7	6079	45463.1	35057	45481.1	71745	45598.2	36601
45488.5	45345	48570.9	5756	45488.4	89852	45548.4	25825	45550.3	21290	45470.9	29995	45487.9	44117	45617.3	36193
45495	78593	48585.4	5570	45497.2	68096	45556.8	6268	45560.4	14496	45479.6	101499	45495.8	69962	45639.1	16150
45505.3	92752	48591.8	5519	45517.6	40430	45561.8	15064	45566.2	7193	45492.8	17755	45510.3	108052	45643.8	6638
45513.3	22805	48598.6	5249	45525	26495	45572.9	27991	45570.9	7955	45498.9	9840	45537	215482	45650.7	15354
45519.1	20677	48610.3	6853	45532.1	37969	45577.6	14868	45577.4	24647	45515	42066	45548.8	19648	45657.7	34023
45525	29826	48623.2	5750	45537.9	62562	45603.7	44122	45589.4	34081	45524.4	57074	45556.6	99338	45677.3	21817
45531.4	70369	48639.4	4139	45544.1	36259	45610.6	41211	45605.9	27062	45530.2	59128	45564	102108	45686	1296
45539	70761	48659.7	5583	45548.4	46412	45621.5	29611	45613.2	27716	45536	28533	45573.4	101395	45691.4	3458
45545.1	66348	48668.7	4331	45556.6	54659	45629.8	20228	45621.7	35212	45549.6	57630	45578.6	47024	45698.5	10956
45553.3	43303	48673.9	5372	45564.6	43791	45637.4	21565	45637.5	15254	45558.2	36797	45584	117049	45704.3	20177
45561.7	36966	48679.3	4472	45573.1	23263	45644.5	20588	45642.9	13069	45563.2	15303	45589.5	82729	45711.2	16102
45568.4	22248	48688.7	3921	45579.7	61082	45654	47837	45652.4	35539	45571.9	49473	45594.4	97036	45726	22738
45575.5	35633	48696.3	7203	45584.7	64296	45666.3	12585	45659.7	24704	45578	24225	45602.7	165004	45733.4	6408
45586.5	12283	48706.9	8590	45595	22431	45676.5	36312	45666.9	17045	45583.5	22484	45613.3	42025	45738.6	8214
45591.4	22453	48712.6	6906	45601.1	57582	45683.2	8236	45677.8	22939	45588.9	8894	45620.7	78020	45749.3	16816
45603	33700	48718.6	7120	45614.2	48963	45694.7	66970	45683.2	15138	45594	43746	45627.6	40168	45756	1102
45614.7	18320	48723.8	9179	45622.1	47273	45708.9	39818	45692.7	36711	45599.9	14954	45633.5	36436	45761.4	4214
45625.8	39687	48730	6702	45627.8	37884	45721	15104	45699.2	14842	45608.9	69728	45640	38056	45772	14620
45635.1	18268	48741	7342	45633.9	12482	45728	8100	45709.4	47930	45616.7	26810	45646.8	91693	45778.7	18538
45641.1	14828	48746.8	7481	45639	24693	45734.5	15011	45729.1	26474	45623	9212	45660.9	69351	45787.3	10416
45652.9	74469	48755.6	4403	45643.7	21344	45747.7	30590	45740.4	7941	45628.4	21689	45670.1	51552	45792.7	5287
45659	10204	48760.6	3226	45649.8	28035	45764.8	13265	45746.9	12793	45633.1	9229	45678	95538	45798.8	5543
45664.8	78105	48769.8	6265	45655.6	26718	45771.3	2836	45757	8539	45638	1442	45691.5	106545	45808.1	2444
45673.6	30550	48779.1	9939	45661.2	59650	45781	25481	45761.8	8451	45644.2	39341	45703.3	151698	45816.3	9765
45682.3	21403	48784.1	6887	45668.8	98189	45802.1	21892	45776.7	49352	45650.1	15500	45714.1	41506	45843.9	69846
45692.7	80751	48801.2	7942	45683.8	23808	45815.2	8381	45795	5589	45654.9	21913	45719.9	66876	45855.4	18470
45705.9	30381	48806.3	10312	45694.1	56820	45828.4	23784	45801.9	9162	45663.3	53510	45729.4	33549	45868.4	11913
45714	78819	48830.2	4385	45702.8	66372	45835.6	5508	45815.4	11895	45673.7	29778	45734.4	42863	45879.4	12002
45723.3	18103	48855.3	7396	45718.2	18928	45846.6	43948	45827.7	6516	45684.7	36087	45739.3	66699	45891.8	5079
45728.7	53727	48865.4	7027	45731.6	45337	45853.2	11343	45835.4	7020	45691	67575	45749.8	44985	45899.1	7387
45736	77493	48873.6	6628	45738.6	50824	45860.8	24919	45846.1	27791	45698.1	17480	45761.9	52241	45909.9	13782
45742.2	67994	48882.3	10322	45747.7	34399	45877.7	19475	45854	29579	45706.7	36886	45769	43560	45916.6	7205
45748.1	35664	48888.2	7665	45753.3	41171	45892	9202	45878	11873	45715.6	51226	45776.8	5551	45923.4	12493
45753.3	28691	48895.5	9202	45762.9	5390	45898.3	11666	45888.7	21530	45724.2	16770	45784.6	17877	45934.2	11712
45758.7	39705	48907	3683	45767.9	8436	45906.5	22360	45895	3739	45729.7	31872	45792.8	23978	45946	17259
45764.1	51438	48917.1	5819	45776.8	5069	45911.9	17582	45901.5	15953	45735.5	40018	45803.9	87523	45958.9	22309
45773.4	32137	48923.6	6013	45784.3	16181	45921	7522	45908	21952	45749.9	26908	45811.6	27900	45964.2	2340
45777.6	38234	48938.9	3260	45791.4	20733	45925.4	24454	45917.6	10966	45758.3	18480	45822.7	85147	45971	12876
45784.1	37082	48971	8373	45800.3	70567	45933	13549	45925.7	9094	45772.1	21113	45832.7	49483	45978.5	4167
45791.2	68719	48988.4	5440	45814.8	50658	45951.3	31520	45933.9	14804	45778.9	18137	45841.7	66255	45997.1	23965
45800.8	33884	48992.7	6507	45826.7	21422	45959.1	21507	45946.3	6431	45784	13064	45851.5	64112	46014.8	17687
45806.7	16715	49003.1	6385	45842	70463	45969.7	17025	45951.7	16208	45790.3	35055	45858.6	55309	46022.3	6645
45812	16780	49008.5	7195	45861.1	52493	45974.9	26687	45958.4	17906	45796.8	22321	45866.8	36717	46029.2	16117
45820.4	29215	49013	3090	45865.9	26378	45996.1	4164	45968.8	13100	45803.9	32622	45875.8	106781	46036.2	7642
45832	24664	49028.2	5019	45870.8	45811	46003.7	10548	45983.6	23969	45813.9	36254	45886.4	8934	46050.5	9387
45838.4	17658	49048.4	4868	45886.4	13857	46013.5	7740	45998.1	18017	45825.6	29976	45895.6	86675	46058.1	13063
45843.9	22554	49061	7335	45896	11785	46017.8	8471	46003.9	8766	45838.5	50347	45904.6	25899	46067.4	4945
45850.3	36496	49067.2	10549	45901.2	19803	46022.9	4360	46008.9	5125	45845.1	13908	45914.7	86583	46077.4	11948
45859.8	20905	49072.2	8320	45905.7	17755	46030.7	17948	46030.6	39936	45854	26242	45923.4	19811	46088.2	11639
45865.8	14071	49078.5	7582	45915.4	31195	46042.1	19919	46040.8	16423	45859.9	65353	45932.9	38515	46094.1	2620
45872.9	12284	49084	4269	45933.8	67350	46047	3991	46048.1	11822	45877.2	98058	45938	30769	46102	5246
45879.3	29393	49089.3	3874	45949.4	83157	46052.5	8347	46057.4	8378	45888	56094	45943	35047	46107.1	13677
45887.3	52378	49103.3	5656	45959	30622	46058.9	13537	46065.1	7423	45898.1	6630	45962.9	98519	46114.2	4003
45893.9	30655	49109.7	6445	45964.7	11370	46067.3	6132	46073.3	20865	45903.4	4604	45969.3	55106	46136.9	18441
45900.9	31582	49118.8	5957	45976.2	78749	46073.4	10652	46085.3	16667	45909	9215	45974	55706	46154	9842
45909.5	29879	49123	11142	45991.6	21223	46084	15452	46098.4	14992	45914	5648	45984.2	41699	46161.1	2048
45918.5	45244	49137.1	6300	46004.1	42539	46097.1	15068	46108.8	22724	45920.7	3574	45988.7	23744	46168.3	2274
45924.6	54564	49153.5	5932	46010.4	28470	46105.3	19336	46117	19307	45925.7	1560	45994.5	24005	46177.5	13795
45941.5	11146	49164	10273	46018.9	12424	46111.3	5189	46128.9	6808	45931.5	11720	45999.9	32269	46187.8	27457
45948.5	26375	49170.9	5450	46025.3	37061	46116.2	14805	46133.6	13112	45937	19034	46005.8	54287	46199.4	5603
45954.4	17704	49183.7	5966	46031	29980	46124.5	5360	46140.3	6289	45943	38267	46010.7	19833	46205.9	5706
45963	90038	49196.7	6620	46035.7	11296	46134.1	22942	46145	5473	45951.9	25465	46016	28840	46216.2	10127
45971.2	19198	49202.9	4718	46047.9	21960	46161.1	74319	46154.5	25870	45963	18994	46027.9	80556	46222.8	8555
45982.7	33054	49208.3	5947	46055.1	28557	46179	20426	46165.9	13629	45968.1	26415	46033.3	36116	46237.1	18620
45991.7	15952	49214.7	5744	46060.7	18766	46189.3	12920	46174.1	7784	45973.6	21314	46037.9	46623	46246.7	6608
45997.2	7562	49220.8	6756	46067	9065	46194	8099	46185.3	20281	45983.6	57408	46043.9	49089	46252.1	11522
46002.2	16717	49228	7175	46073.7	14090	46202.4	17892	46194.9	3441	45988.8	26384	46053	9618	46259.6	5134
46007.8	24870	49234.6	8030	46083.8	37873	46210.2	1463	46206.9	17866	45995.9	44711	46058.3	18180	46270.2	13806
46014.6	27971	49239.7	9913	46092.1	34077	46215.6	8890	46220.1	16859	46005.9	46323	46063.6	29263	46290.9	18562
46026.9	43348	49247.2	8268	46105.3	52844	46223.1	15245	46227.8	8618	46011.4	72007	46071.1	34301	46301.4	19845
46033.3	36091	49259	3356	46117.7	14668	46229.1	9896	46235.1	29436	46016.9	44418	46080.3	26591	46306.9	6969
46038	54212	49269.7	9136	46127.8	37303	46235.1	10273	46242	2904	46021.7	44049	46086.6	27475	46312.8	9404
46043.9	44698	49280.5	5049	46133.2	15711	46246.4	12099	46249.4	18847	46030.4	81424	46092.7	30403	46319.6	6987
46049.9	42580	49288.7	6542	46139.5	38236	46252.6	23381	46260.1	17947	46037.3	44638	46102.9	34216	46326.9	4696
46054.9	44782	49296.2	7589	46145.3	32618	46263.9	13360	46271.4	11896	46044	34367	46113.2	49924	46335.1	7490
46062	19959	49302.2	8799	46149.9	14782	46275.3	17814	46283.4	20225	46055.4	10243	46120.9	19411	46347.1	11099
46067.7	34228	49310.7	6887	46154.9	40596	46287.6	14013	46289.7	8747	46061.9	29211	46127.9	49916	46356.6	2857
46076.8	44350	49318.7	5899	46161.9	62826	46298.3	22317	46295.3	17503	46074.5	50431	46140.4	99461	46366.3	18207
46083.7	27088	49325.2	8895	46169.9	33767	46309.4	11381	46304.4	19823	46083.8	12479	46155	165466	46371.4	9397
46088.8	33051	49331.1	8103	46176.9	29128	46321	7603	46314.7	7817	46092.7	28391	46167.4	123471	46379.6	16641
46094.4	49071	49340.5	4321	46187.7	36847	46325.6	18445	46331.4	35400	46112.4	60468	46177.6	39164	46393.5	19643
46099.1	23679	49349	7599	46194.5	30458	46341.7	37123	46345.6	41241	46120.6	14613	46187.9	102060	46409.8	14051
46108.1	36993	49353.7	5682	46200.8	21511	46353.3	17031	46364.9	23145	46125.9	4328	46192.9	82152	46417.8	14721
46120.7	26086	49359.9	9117	46208.9	45172	46363.9	12968	46373.3	32807	46131.9	22901	46198.2	77319	46424.7	10574
46130.6	18287	49365.3	5874	46218	16156	46370.8	32949	46385.5	31565	46141.9	24015	46204.9	72857	46429.6	5481
46136.8	17886	49376.3	7319	46225.4	87279	46378.8	6236	46397.4	16756	46152.8	31108	46210.9	44394	46436.2	12164
46149.5	60550	49385.5	4726	46232.6	39135	46388.4	19636	46406.5	26508	46161.3	14277	46223.2	84823	46442.4	13869
46159	45259	49399.6	5080	46238.8	77600	46396.4	20086	46419.6	13076	46168.8	35100	46229.1	137310	46449.5	11204
46164.2	22399	49414.1	6383	46247.4	60777	46416.4	12282	46431.7	26046	46175.2	33838	46235.5	190972	46457.8	18916
46169.6	8877	49419	7833	46255.1	44063	46426	33297	46440.6	35622	46181	4493	46241.8	92244	46468.5	7247
46175.2	7952	49424.3	6564	46262.5	32176	46434	30139	46455.4	19487	46190	46265	46247.1	20703	46478.9	12645
46183	24004	49433.1	11063	46267.6	20156	46440.6	29234	46467.7	11773	46195.4	35358	46252.7	58405	46491	7798
46193.1	32657	49441.9	8126	46279.1	75421	46450.4	7482	46482.8	19520	46201.3	12795	46257.6	15962	46499.5	4055
46198.9	35587	49450.9	5567	46293.4	63166	46459	25417	46492.9	10957	46207	34098	46266.7	52568	46507	6804
46204.9	28637	49455.9	7078	46301.8	25032	46467.1	4791	46505.9	13907	46213.1	18646	46272.5	48283	46514	9383
46210.7	16572	49476.1	6872	46306.8	24478	46473.5	5629	46511.5	21337	46218.8	1501	46284.6	80655	46526.6	11625
46218.7	9206	49486	7724	46312.2	16905	46478.7	17596	46523.2	18493	46223.8	34623	46296.2	28742	46544.4	29295
46223.8	26179	49491.4	5340	46318.2	27252	46488.5	22020	46531	8502	46230.2	34836	46303.4	31428	46569.1	24767
46230.4	21293	49502.1	6982	46324.8	23879	46499.8	11721	46535.9	19486	46239	37085	46312.7	49204	46585.3	28063
46237	10362	49514.4	6600	46337	59542	46504.7	1870	46545.1	7537	46248.7	30038	46321.9	112513	46605.4	28951
46241.3	39105	49526	7657	46353.2	51587	46518	28053	46551.3	5080	46260.1	20899	46330	37274	46613.4	4486
46247	52696	49532.8	5981	46362.5	66589	46527.1	6310	46562.8	33669	46267.1	13486	46338.1	57576	46629.9	21187
46255.1	45287	49544.2	5213	46370.7	19054	46532.2	8027	46578.8	10918	46275.9	16303	46347.5	71965	46649.2	32414
46261.3	6456	49556.9	7162	46376.8	19629	46542.5	26763	46584	27982	46284.3	51285	46358.6	96751	46662.5	11554
46266.5	23572	49570.5	6147	46383.1	21469	46559.3	12063	46600.4	19299	46294.2	48517	46370.9	57694	46678	10290
46274.2	36185	49575.9	8237	46390.9	12072	46564.7	6525	46606.1	12829	46299.8	28463	46379.8	30135	46684.9	4967
46280.5	19386	49583.7	5706	46396.4	5391	46572.4	8545	46615.7	9013	46304.6	21944	46386.6	11028	46691	1261
46286	48438	49602	8487	46401.9	11025	46580.5	10705	46632.5	16231	46316.8	30565	46400.8	50718	46698	10753
46294.5	47704	49609.3	9886	46415.1	62109	46586.7	27513	46641.7	12534	46325.5	35022	46416.6	40185	46704.2	7847
46299.4	26193	49616.5	5050	46428.3	20271	46593	13563	46647	22362	46330.7	85690	46428.7	71659	46711.9	27512
46304.4	11333	49625.2	3939	46433.8	21351	46602.9	41544	46658.3	4788	46344	70908	46447.7	141684	46721.3	5926
46310.6	15394	49630.1	6556	46439.5	19465	46611.7	11146	46663.1	10513	46353.1	53156	46453.4	91665	46732.3	9218
46316.5	20489	49637.5	6966	46447.1	75537	46622.9	12497	46668.2	7629	46364.8	36725	46460.9	485750	46741.4	6470
46321	27049	49643.3	5091	46460.2	347083	46633.9	16167	46684.9	33804	46370.5	24951	46465.9	929448	46749.7	10910
46329.3	28565	49648.1	6660	46464.8	536890	46643.5	13304	46702.3	11058	46383.6	35916	46478.5	43556	46760.8	2514
46334.5	18490	49653.5	6992	46474	140834	46654.9	22154	46707.3	10350	46397.5	17710	46484.9	127890	46766.2	5031
46340.5	29987	49658.5	4225	46480.3	51484	46664	2567	46712.1	42172	46407.9	16727	46492.9	49157	46775.4	16004
46345.6	23426	49665.4	3461	46487.3	93178	46669.2	13304	46721.6	13740	46413.6	19107	46499.1	91967	46786.1	10385
46351.9	26836	49674.9	4545	46494.5	66962	46681.4	29991	46726.8	4755	46418	3461	46505.5	78091	46797.7	4113
46360.9	7785	49683	6823	46500.6	109767	46697	7124	46733.6	18754	46423.9	16188	46511.7	172383	46803.1	3465
46366.3	12192	49692.6	5954	46505.3	70317	46706	9078	46743.3	5422	46429	38119	46530.8	218093	46815.8	23581
46371.4	21343	49697	3322	46510.9	44535	46712.1	58574	46753.7	11616	46434.9	64108	46544.8	39777	46825.6	12277
46379.2	26917	49710.7	4651	46517.7	26952	46721.3	7652	46761.3	11956	46439.7	19770	46550.4	29958	46835.3	12302
46385	17917	49725.2	6117	46523	20642	46728.7	11278	46769	4080	46448.2	36892	46554.9	35092	46847.6	3590
46390.9	39446	49735	6108	46528.2	21027	46736.7	12412	46776	23396	46457.4	71486	46560.1	54303	46857.7	8150
46396.4	27934	49741.5	6746	46533.4	16375	46745.2	13732	46790.3	19428	46464.4	145348	46565.2	82950	46866.7	1596
46408.1	9082	49748.4	6390	46540.1	26227	46751	9055	46800.1	9537	46469	34319	46571.2	44382	46873	10521
46413.7	40198	49756.4	7667	46545.1	28466	46758	4915	46809.2	12344	46475.1	26126	46576	19301	46879.8	4810
46426	15138	49769.3	5147	46549.9	9706	46774.7	31282	46819.8	17773	46484.6	28174	46582.2	90231	46889	9739
46439.6	78491	49778.4	4837	46560.8	34238	46790.6	14868	46835.1	14689	46497.1	34548	46590	66067	46898.9	33811
46444.7	47729	49782.8	7048	46570.6	35321	46797.5	11246	46839.8	13107	46509.8	126782	46599.7	72837	46911.9	64133
46450.4	52097	49791	4327	46578.6	28649	46802.4	2745	46847.1	22474	46521.9	14891	46607.5	46021	46928.6	12399
46456.2	41646	49803.6	3803	46585.6	26608	46821.4	26104	46857	13585	46528.2	24094	46614.5	69969	46936.1	5421
46464.6	254458	49808.5	5172	46590.8	33762	46828.9	3156	46862	1593	46534.4	7016	46620.3	56794	46944.6	6356
46474.7	19809	49813.6	3195	46599.3	20353	46838.1	12998	46866.7	4317	46548	89109	46626	68952	46955.5	8219
46480.1	21463	49819.3	5497	46604.4	19451	46847.4	11691	46878.1	25958	46558	17503	46631.4	42019	46963.7	4744
46485.3	13924	49824.8	4226	46609.8	27139	46856.3	22265	46898.9	45472	46567.5	85955	46637	70740	46969.9	3579
46490.3	35290	49830.1	8688	46615.9	29559	46868.6	6186	46908.5	30269	46598.2	51100	46645.1	118619	46984.3	9187
46496.1	40038	49835.4	4679	46625.1	68139	46874.2	9968	46920.3	59138	46609.1	39759	46657.7	54933	46994.5	2738
46502.4	102244	49846.7	9985	46637.4	19996	46879	6524	46935.4	13075	46614.9	26514	46664.1	70886	46998.9	3559
46511.1	169199	49865.9	3190	46647.5	60202	46883.8	4402	46952.2	33591	46620.2	17839	46669.9	19432	47004.7	5187
46519	104027	49872.3	4818	46657	18319	46889.3	14420	46965.1	7033	46624.6	36362	46682.5	39881	47009.9	4699
46524.6	69415	49877	12313	46662.2	37494	46897.9	38159	46972.5	8954	46632.9	21712	46695	16323	47022	14859
46530.7	25930	49881.9	8960	46669.8	65564	46913.3	53087	46980.9	14424	46638.2	13153	46700.9	32970	47035.9	20973
46536.3	20944	49886.6	10151	46679.8	7931	46931.3	58860	46993.6	19682	46643.5	20923	46708.1	25944	47055.4	7242
46541.1	38536	49907.7	6495	46684.4	28673	46958.9	20745	47005	6055	46650.2	32835	46715.5	15504	47060	7445
46552.8	52850	49919.9	7984	46689.6	18734	46968.5	4130	47013.3	11022	46655.9	42471	46725.1	110847	47065	7988
46567.1	69217	49926.9	3046	46695.3	33388	46979.5	1870	47020.5	24007	46664.6	67932	46739.1	30896	47077.4	26992
46591.6	53232	49941.3	8072	46701.9	27202	46992.4	28925	47034.4	30384	46675.8	12095	46744.9	28778	47088.7	7799
46600	14620	49947.4	8657	46707.9	11111	47000.1	6843	47040.4	2082	46681.7	71607	46752.5	40808	47094	692
46606.6	22350	49953.5	5527	46714.3	22262	47005.9	4944	47049.9	16541	46692.2	14963	46763.6	140465	47100.6	9070
46614.1	19264	49959.5	5170	46724.9	13649	47020.1	38014	47063.5	27767	46701	55967	46783.6	141875	47106.9	10264
46618.7	33748	49964.5	3676	46735.4	60153	47032.4	38406	47071.7	22018	46708.3	16813	46805.3	147296	47118.8	44630
46625.5	60511	49972.3	5042	46744.8	17428	47039.1	12822	47076.6	7354	46716.7	48965	46811	40063	47138.3	6217
46630.6	24691	49976.6	6691	46754.9	36475	47045.6	1987	47086.6	20544	46725.7	19111	46817.2	54413	47146.9	30076
46636.5	43360	49988.1	4755	46762	33991	47051	10603	47097.5	14583	46737.9	40929	46824.9	40589	47160.1	6730
46642.4	65840	50003.3	5875	46768.2	30487	47058.7	9121	47111.4	23552	46746	45349	46829.9	46996	47178.1	16478
46656.1	62075	50010	7091	46774	36166	47066.4	22366	47122.3	27328	46752.8	26349	46835.1	52790	47191.2	10215
46663	35339	50017.8	6969	46780.5	47596	47079.9	41565	47133	18778	46765.3	73064	46841.2	18854	47199.9	10449
46670	7549	50026.1	7428	46785.8	21163	47088.7	24381	47138.3	13039	46770.4	40787	46846.7	41317	47206	5215
46676	23813	50038.3	6050	46791.9	39278	47093.9	8127	47143	26037	46776	33642	46854.4	10440	47210.8	5499
46687.2	47880	50050.5	6928	46799.5	70840	47104.3	20969	47153.4	28894	46782.1	4090	46859.5	14690	47221	5305
46697	74088	50061.8	7894	46810.3	80487	47112	26497	47169.7	12635	46790.2	20850	46867.4	35399	47226.3	6791
46711.2	8655	50074.3	4849	46820.9	71370	47128.9	36293	47178.9	21632	46796.3	22383	46875.4	16863	47236.3	15116
46722.1	49675	50080.7	5177	46831.8	65067	47143.3	62029	47194	23834	46806.2	46124	46883.5	43629	47244.2	8241
46741.2	59310	50085.9	6358	46841.6	37484	47164.2	9493	47209.8	22801	46812.7	29682	46889.1	51008	47251.9	5467
46748.1	21261	50092.1	7128	46849.4	17598	47168.9	5714	47221.9	28345	46824	30902	46894	53122	47256.8	9982
46752.8	23531	50100	7164	46857.2	57878	47176.7	10594	47235.8	14720	46831.1	15669	46901.9	42370	47262	8175
46762.2	75635	50108.3	6657	46868	76506	47194	45176	47242.3	4259	46836.1	27512	46909	30079	47267.3	8637
46770.1	85241	50120.6	5498	46881.1	41795	47212.7	22733	47254.3	18854	46840.6	49034	46918.2	90783	47273.5	16849
46781	19061	50132.2	5275	46888.9	33318	47224.4	31340	47266.7	12047	46846	15749	46935.6	80654	47281.6	3871
46787.9	9028	50138.5	8304	46897	32428	47241.2	40745	47277.9	27178	46851.7	20119	46945.6	39991	47304.7	37635
46792.6	13910	50145	6681	46908.7	29673	47258.5	20502	47289.1	9215	46859.2	34045	46950.5	52037	47318.9	7106
46798.9	20627	50154.9	5538	46916.3	31161	47274.4	15862	47296.4	3606	46873.8	64798	46956.4	18623	47326.9	43815
46805.5	17986	50162.5	5705	46921.7	50233	47285.4	12129	47302.1	15730	46885.6	66140	46963.3	32646	47342.7	7654
46813.6	46709	50169.4	3688	46929.9	8207	47294.9	11287	47312.5	12867	46894.1	18591	46968.9	16461	47352.8	13669
46818.9	63623	50175.7	2600	46941.8	39031	47301.8	10719	47324.6	59989	46900.6	38087	46979.8	85177	47361.1	3066
46823.9	47208	50184.9	3571	46948.7	20119	47308	8875	47341.5	6227	46909.1	43228	46990.3	54828	47366.8	4180
46833.4	83005	50194.5	7322	46955.3	36054	47312.9	12558	47347.3	4354	46915.1	45151	46998.9	3080	47377.9	12695
46840.2	41023	50203.2	5045	46960.6	23295	47325.3	46304	47352.1	6052	46922.9	8457	47004	27819	47383.3	5422
46848	37844	50209.3	7501	46966.3	26621	47334.4	11036	47364.2	19381	46928.2	51466	47008.8	41985	47391.9	19198
46868.8	86299	50214	10836	46971.9	24486	47341.9	35642	47376.3	19934	46934	9272	47026.5	199570	47401.1	16086
46877	16668	50219	5677	46980.4	42627	47353.2	10002	47384	8208	46944.5	34930	47038.7	40521	47418.8	8314
46882.2	30255	50224.9	3580	46987.5	7703	47358	8658	47390.7	26345	46951.1	39536	47046.3	229589	47425.7	10506
46888.6	54809	50230	6745	46998.6	40523	47364.3	4522	47397	2713	46976.8	77493	47063	21966	47431.7	1432
46893.9	32097	50238.2	2973	47005	22365	47369.9	8765	47404.1	30494	46991.1	10711	47072	67572	47448.5	24951
46899.6	14306	50246.8	6007	47010.9	37406	47375.3	5132	47421.3	4115	46997.2	14127	47077.3	50708	47454.9	7682
46905.2	48166	50257	11868	47018	33344	47386.3	36342	47427.1	8815	47007	61331	47084	25236	47463.5	4470
46910.9	43419	50267.8	9303	47029.2	44945	47399.6	31188	47434.6	8106	47015.3	74668	47088.9	73478	47468.9	7475
46917.2	70147	50276.1	8400	47037.9	49134	47409.1	26082	47442.4	19301	47027.4	23417	47097.5	110884	47475.5	10641
46928.3	23830	50284.4	4141	47043.6	36770	47420	9797	47446.7	13799	47032.9	29225	47104.9	82144	47482.8	11467
46936	27402	50294.2	6069	47048.3	77190	47426.9	9892	47454.1	16828	47039.3	15721	47112.3	62200	47500.1	13380
46940.8	6132	50306.4	3514	47056.9	39168	47438.4	11896	47467.1	13500	47044.3	3238	47122.6	28998	47517.7	37556
46947.6	12861	50311.8	2618	47062.8	47322	47447.5	27858	47476.7	20998	47051.9	44280	47133.8	108752	47541.9	12855
46953.3	7747	50319.6	2999	47068.3	71473	47460.7	25185	47494.9	17171	47057.2	28983	47142.8	50815	47550	8738
46960.7	33195	50326.4	3616	47077.5	55260	47468.1	7842	47500.6	4738	47065	45295	47147.7	35785	47561.2	5636
46975	63339	50335	8507	47087.4	53029	47473.7	8618	47505.8	7492	47074.6	77680	47155.3	64280	47573.2	5896
46993	18493	50340.9	6941	47096.6	57093	47485.8	20759	47519.3	21235	47082.2	15539	47160	36796	47590.6	50072
46999.3	61229	50356.6	27546	47105.9	23735	47496.5	14538	47531.8	43471	47086.6	10800	47168.2	48728	47620.4	13607
47004.4	77037	50371.4	5917	47111.9	35100	47507.5	10821	47550.8	19430	47103.2	51938	47175.6	46486	47631.5	6266
47011.6	45645	50376.3	7006	47116.5	20779	47512	7950	47560.1	8363	47117.3	45516	47181.9	30036	47637.5	9021
47017	36845	50385.4	5030	47122.2	20425	47525.8	57813	47571.2	7504	47133.4	49038	47187.4	39628	47644.2	13681
47023	14430	50398.6	7337	47128.4	9523	47539.9	8104	47577.7	4374	47141.4	28427	47191.6	70937	47661.3	32120
47031.7	44612	50408.4	6490	47133.5	45712	47546.3	5979	47584.4	13561	47149	71460	47198.2	82584	47680.2	12941
47043.1	28905	50412.6	7336	47147.2	9659	47551.3	16329	47592.5	11384	47164.8	161443	47203.2	50482	47688.8	833
47049.5	28422	50417.5	5917	47153.3	42776	47561.5	23474	47600.4	28893	47178.1	81119	47208.9	46019	47696.5	12376
47062.7	128582	50433.9	4299	47158.5	38691	47581.3	41694	47609.3	9733	47184.5	18593	47214	40551	47707.6	17891
47077.4	8687	50443.3	6909	47166	48493	47592.4	8194	47617.4	19862	47189.2	37208	47219.7	55454	47725.1	4800
47081.6	23356	50448.1	5276	47173.9	45343	47596.9	8096	47633	9918	47197.5	132588	47225	77353	47730	12576
47089.5	12802	50452.8	4981	47179.3	19304	47603.3	20581	47652.3	41003	47203.6	59155	47230.7	23340	47738.3	5890
47097.1	5972	50458.4	7229	47184.4	43704	47609.9	7363	47668.6	27547	47214	3272	47238.9	51041	47746.6	31126
47102.3	6641	50464.1	2909	47190.6	58586	47618.2	18889	47682.2	7387	47221.2	45256	47245.2	48439	47762.8	12073
47107.1	3434	50469.5	6913	47196.9	42497	47625.6	10514	47690.1	15737	47230	30562	47254.7	74432	47774.6	31318
47111.9	6957	50476.2	5060	47202.2	34118	47644	43335	47695.7	14382	47241.9	45370	47263.4	46946	47797	15403
47118.2	9362	50480.6	8913	47208.9	34968	47664.6	39858	47703.5	9802	47254.4	56532	47271.8	67536	47810.8	13929
47128	45135	50497.9	7119	47226.8	86610	47675.2	10252	47712.8	3706	47264.4	8417	47277	81348	47819.4	10901
47138.8	14631	50513.7	5014	47235.6	29487	47680.5	15850	47718.6	18007	47269.1	13933	47291.3	48584	47824.5	11229
47143.8	15214	50521.5	3852	47244.6	19431	47698.6	72075	47727.1	4277	47275.7	20180	47296.4	69755	47829.4	9933
47150	23496	50526.5	5234	47251.3	20923	47718.7	12387	47732.6	5546	47281.8	24205	47300.9	18834	47841	4386
47156.2	10645	50536.9	4857	47256.5	32018	47723.8	3898	47739.7	16186	47294.9	72859	47305.7	57979	47847.7	10406
47161.3	46381	50541.8	13126	47267.5	56243	47732.6	15313	47746	24223	47300.7	48917	47312.7	61204	47855.7	7001
47167.9	43822	50559.4	16907	47275.7	32086	47745.7	52767	47755.3	13633	47311.9	72597	47319.6	50993	47861.4	7086
47174.9	116650	50566.9	10898	47281.6	43689	47757.8	10812	47768.4	42444	47317	75159	47330.4	146786	47866	543
47184.7	30302	50572.1	11291	47287.7	104353	47769.4	28612	47777.1	18198	47327.4	41094	47339.3	142354	47875.1	9542
47192.1	60431	50581	7327	47294.6	39059	47778.4	22677	47812.7	76387	47332.9	63620	47345.6	70179	47882.8	15100
47202.4	39787	50586	4903	47301	35039	47784.3	10877	47836.6	21122	47338	34097	47354.9	114195	47893	8287
47208.2	47829	50592	2009	47306.9	61203	47792.3	12019	47842.8	13492	47343.7	105541	47365.5	134816	47901.4	29831
47218	13530	50598.6	2040	47312.3	6777	47802.4	29590	47849.1	11258	47358.5	69584	47378	81195	47910.2	5803
47223.6	18922	50603.6	2441	47320.7	64785	47814.3	14280	47856.5	9676	47366.8	7075	47395.3	80404	47916.9	11443
47230.9	32000	50613.1	6209	47330.8	99147	47827.5	32896	47864.5	14635	47372.2	40598	47406.6	135291	47923.7	7599
47242	74658	50622.8	8527	47338.1	98597	47837.2	10284	47873.5	10622	47378.2	36657	47415.1	26687	47929.1	10195
47256.5	20687	50629.7	13675	47346.5	61776	47847.2	37744	47881.2	15213	47383.4	22511	47427.2	101749	47941.1	5879
47262.1	34309	50634.7	12660	47360	173121	47864	3886	47888.3	12810	47388.1	35250	47434.6	39150	47951.8	9702
47268.7	12428	50646.7	39259	47370.8	72412	47876.5	23432	47898.1	47255	47393	13692	47440.6	73608	47973.4	26596
47275.3	18363	50653	25586	47381.7	58799	47884.2	23761	47909	3599	47404.7	26374	47446.7	34076	47984.9	15312
47281.6	8410	50658	14056	47388	40215	47888.6	8499	47913.7	22375	47417	8767	47451.9	25662	47996.3	10805
47287.8	11115	50662.9	9157	47394.2	26945	47899.3	43339	47920.5	12264	47423.3	34315	47460.1	60879	48008.4	8032
47295.4	25013	50668.4	9227	47401.4	30706	47910.2	20454	47925.9	29305	47428	18372	47466	32184	48015.6	9176
47301.8	18182	50677.1	6105	47407	18269	47924.4	5230	47945.8	21052	47433.3	22312	47473.4	54522	48023.1	9735
47316.6	146324	50686.4	19367	47414.1	29768	47929.4	7994	47957.9	6980	47438.7	17596	47483.6	171305	48037.9	14908
47336.5	13744	50692.1	13425	47425.5	43737	47945.5	19746	47968.5	23311	47446.4	21748	47492.7	184457	48064.5	21323
47347.2	98553	50708.8	11441	47436.5	32592	47950.9	9659	47973.9	22664	47453.1	4365	47504.5	59516	48070.6	11884
47365.2	44021	50714.1	6986	47443.9	28146	47962.8	42655	47981.3	13204	47461.2	33582	47517.4	24000	48076.1	6175
47370.3	20575	50722.8	17361	47454.5	67371	47977.7	36961	47986.2	14357	47469	5911	47522.1	27644	48086.9	14572
47378.6	34008	50729	14680	47460.3	42659	47987.3	24102	47993.7	9539	47475.4	179750	47530.2	62181	48104.1	14082
47384.9	72199	50735.3	9693	47465.8	57741	48000.9	15976	47997.8	11068	47490.5	138617	47540.5	59936	48110.8	6852
47393.7	47561	50749.7	5633	47470.4	82033	48010.6	7770	48011.9	8585	47512.7	60268	47546.7	41500	48118.9	2329
47398.2	31429	50763.1	11793	47477.8	69697	48018.3	13985	48017.1	6100	47522.3	64592	47554.5	68192	48123.9	8971
47404	43647	50773.8	6549	47487.1	115465	48022.8	7624	48023	2919	47532.3	5569	47560.5	26719	48130	11639
47409.3	36387	50788.5	4971	47505.6	107633	48027.6	6757	48027.9	6892	47537.5	27899	47565.6	27596	48139.9	4887
47416.1	22130	50792.6	7048	47518.6	56556	48036.5	23440	48040	17612	47543.2	30707	47571.8	61588	48148.8	8431
47422.8	22712	50801.3	3736	47523.2	46889	48046.1	8508	48048.2	5469	47549.5	10513	47587.2	55553	48153.5	2218
47428	13895	50809	7650	47533.3	38030	48053.6	7276	48057.9	14417	47554.3	7021	47596.9	41946	48161.6	17754
47433.7	32839	50816	5330	47541.9	27005	48064.8	40118	48065.9	38291	47561	45620	47602.4	76317	48174.8	4998
47442.7	49927	50824.2	7716	47557.7	116382	48072	12491	48072.7	19714	47572.4	10695	47608.6	68212	48181.2	2190
47453.5	48476	50829.3	9810	47578.1	2583	48081	4117	48086.2	37444	47577.8	6622	47617	10193	48188.8	11967
47465.6	5282	50833.6	9900	47586.2	28749	48086.2	24942	48095.8	5089	47583.5	15254	47625.9	115337	48197.2	16360
47474.1	23260	50841.9	6547	47594.2	29010	48100.5	4661	48104.1	19972	47599.3	27761	47635.4	126555	48211.9	7767
47479.6	30491	50849.3	13482	47599.1	45902	48105	1930	48115.4	12772	47604	41044	47644.9	107483	48220.7	13106
47485.8	24210	50853.8	11814	47605.4	37053	48116.7	14831	48123.5	4048	47609.1	19919	47652.8	32620	48227.3	14380
47501	21721	50859	11811	47611.5	31994	48124.3	13269	48131	53959	47615.3	35755	47657.7	35336	48244	29173
47506.5	34275	50867.2	5962	47616.8	49349	48130.4	24357	48154.8	6787	47622	11213	47664.7	37764	48281.2	40574
47519.4	65604	50873.9	7547	47623.5	26644	48141.3	45071	48160.9	15711	47626.9	23541	47675.7	18922	48287.1	15240
47529.8	25318	50882	1973	47628.8	16896	48156	3984	48167.6	22190	47633.2	33721	47681.2	25909	48305.3	14811
47535.5	19315	50890.2	6441	47635.7	86883	48161.6	9314	48176.5	1834	47638.8	57084	47686.8	39442	48311.8	4184
47540.7	17555	50894.9	6294	47644.6	93043	48167.9	23555	48186.2	13199	47646.8	87416	47692.1	69590	48321	18
47547	44981	50910.2	4977	47653.4	113471	48178.7	5331	48201	27005	47654	58257	47700.3	30648	48330.4	7638
47554.8	46848	50926.2	7663	47659.7	16394	48185.3	9311	48226.2	41726	47660.3	42391	47710.8	196872	48350.8	22874
47562.6	48487	50933	9590	47666.2	31732	48202	26555	48246	29875	47665.5	18988	47730.5	63639	48361.2	8415
47570.4	22426	50941.4	4514	47671.8	12067	48212.9	11716	48253.8	4695	47672.2	8125	47737.8	20049	48366	1970
47576.6	51175	50946.5	5461	47676.4	9012	48220	17941	48262.8	19465	47684.8	54600	47746.5	75707	48372.9	4304
47582.2	10096	50951.3	3912	47689.4	47599	48228.5	42956	48269.5	12444	47695.5	48741	47753	30713	48380.2	4258
47591.6	21462	50959.3	6519	47694.5	36306	48237.3	18399	48278.3	8025	47704.1	54847	47762.6	42778	48386.5	9329
47599.4	11509	50971.3	2407	47704.9	76361	48249.2	17848	48285.6	6615	47710.9	40102	47775	280137	48402.9	22451
47605.1	20747	50983.9	2828	47713.2	46606	48262.5	36198	48296.6	15155	47723.3	21494	47782.7	151583	48422.5	14946
47616.6	31871	50994.3	8410	47723.5	9092	48273.1	15622	48306.4	10955	47731.5	11693	47789.4	87647	48427.3	7639
47624.7	17852	51006.5	16413	47733.6	22450	48278.7	5851	48313.2	11022	47736.9	53122	47795	48149	48432.9	12347
47630.1	34238	51013.2	20448	47739	46157	48284.1	7540	48329.7	27413	47742.3	17151	47799.9	64765	48437.9	1933
47637.3	46225	51021.6	20676	47748.4	39312	48289.8	15012	48345.9	3528	47753.2	101864	47805.4	26011	48442.6	2678
47644.2	51533	51050	9605	47753.9	66627	48298.9	9048	48351.7	30360	47762.4	43902	47814.2	97037	48453.9	12374
47655.2	48172	51055.2	12541	47760.8	87522	48305.1	16816	48359	1501	47770.2	65883	47825.3	33457	48473.7	27500
47666.1	76207	51059.9	11375	47769.4	93583	48310.4	9962	48364.9	8961	47775.7	24501	47833.6	39040	48489.8	5688
47679.8	112862	51065.4	8280	47776.2	97315	48315.2	6312	48369.8	4034	47784.3	48602	47841.7	36655	48495.5	5382
47691.2	20232	51071.1	4672	47782.3	59701	48327.3	16384	48386.6	37434	47788.9	71586	47846.2	48709	48503	7738
47698.4	35838	51075.6	5198	47786.7	78059	48335.1	5468	48401.6	12645	47797.2	41181	47852.2	20162	48507.5	5620
47710.1	14951	51088.7	4147	47795.2	114282	48346.2	19328	48408.3	9813	47803.5	23394	47857.2	18714	48516.3	22188
47719.8	30221	51099.1	2825	47801.9	42016	48350.7	31242	48415.2	12982	47809.2	12135	47864.8	29117	48526.9	5859
47727.6	31449	51109.5	5266	47810.9	50876	48359.9	15947	48422.1	9011	47814.9	9146	47880.9	134923	48536	27869
47733.7	14786	51120.5	5627	47816.1	37973	48369.5	7205	48433.1	15468	47820.9	38645	47892.1	198141	48547.7	5286
47739.3	23392	51125.9	2782	47821.3	36167	48379.3	14661	48442	7548	47835	35234	47898.5	114727	48561.6	4349
47747	55048	51137.2	3498	47829	33537	48383.6	15060	48450.7	23390	47841.7	26753	47903	48614	48566.7	5935
47761.1	70850	51152.4	5151	47836.3	28140	48393.8	7282	48458.6	5863	47852.6	1512	47907.7	72153	48580	34697
47767.6	16132	51159.5	3492	47844.7	4547	48398.9	3384	48467.4	18212	47869.1	41353	47913	17412	48600.5	18095
47771.9	9836	51173.8	6961	47850.3	20493	48405.8	30574	48480.2	12219	47876.6	82553	47917.8	58367	48618	5526
47781.8	53531	51185.6	4982	47864.7	20036	48424.2	4346	48487	8240	47882.9	62555	47922.7	23415	48625.6	8021
47789	67834	51196.9	5315	47871.1	34440	48429.3	14092	48493.8	10693	47893.5	61480	47928.7	145216	48631.8	2950
47797.7	51966	51202.3	9471	47877	77123	48435	13763	48499.3	7929	47898.4	64257	47935.1	134841	48647.7	24733
47805.4	36993	51209	5710	47885.3	156842	48443.2	13268	48506.6	22678	47903.3	61870	47944.7	32943	48653	5530
47810.6	32542	51215.1	15668	47894.6	78174	48452.6	29011	48512.8	10589	47908	121154	47950.8	55976	48658.1	20495
47816.8	43430	51220.6	8648	47903.2	108455	48462.1	5791	48521.4	14163	47923.6	114377	47956.1	42983	48665.1	5737
47824.7	17171	51235.9	2218	47912	52429	48471.2	20241	48535.1	44364	47931.9	218082	47962.1	19668	48670.3	17363
47830	13958	51249	6597	47916.6	66082	48476.6	19800	48547.9	13779	47940	116895	47968	20012	48678.6	14631
47833.9	38559	51263.6	4029	47925.3	101741	48485.1	19793	48555.1	8642	47946.8	9835	47982.4	93632	48684	5003
47839.8	17767	51274.6	6990	47932.8	100732	48496.1	33514	48560	8768	47952.9	22153	48002.2	66813	48688.5	10203
47846.2	36457	51278.7	7052	47938.6	142032	48511.7	38376	48582.9	51144	47959.2	6990	48009.1	72108	48693.9	7315
47856.6	49247	51285.4	11191	47951.6	10497	48524.1	4556	48596.9	16540	47964.2	8130	48013.7	45945	48705	23525
47868.7	85461	51298	20733	47957.5	31869	48532.2	18759	48603.2	11440	47970.1	15118	48019	101959	48714.9	2939
47875.5	24235	51303.1	36099	47970.1	56486	48538.2	23686	48607.9	17079	47978.3	50581	48024	24582	48719.8	17358
47884.1	40897	51308	24785	47978.6	22381	48546.1	26309	48618.2	24726	47990.2	19311	48029.6	29976	48731.3	15280
47894.1	46656	51317.1	10847	47983.8	14726	48564.3	14486	48623.5	8139	47996.4	15549	48040.8	167842	48737	3571
47899.2	13571	51322.2	7580	47990.2	13450	48568.6	8580	48631.1	10148	48002.1	28060	48053.7	63186	48745	17708
47906.4	36649	51327.2	11683	48001.8	39574	48574.5	9474	48635.8	6036	48008	76314	48063	116564	48750.3	8218
47916	31354	51332.1	9367	48007.3	23636	48580.5	21844	48642.8	11094	48030.4	289071	48069.9	176720	48761.4	35987
47925.6	76476	51341.4	6198	48011.6	69530	48590.5	16264	48647.8	17700	48047.9	75479	48075.2	53973	48776.9	6827
47932	68260	51349.5	4582	48020.4	99991	48600.3	25656	48657.1	17784	48054.8	133429	48081.9	133767	48785.6	4740
47937.8	28297	51355.4	7146	48027.5	75952	48605	12127	48666	15807	48063.6	190292	48089.1	80258	48791	1731
47944.7	20039	51364.4	10178	48032.6	23813	48618	27845	48675.8	19783	48071.2	80635	48097.2	37211	48797.1	16556
47955.5	41582	51379.7	8496	48038.6	20038	48628.1	9624	48688.2	24294	48079.5	39766	48103.4	34254	48803.6	24882
47965.8	31304	51385	12328	48043.9	13623	48632.9	13034	48696.4	12583	48091.3	59274	48110.7	51876	48824.7	40944
47971.3	45055	51394.5	6047	48050.6	31422	48646.7	16765	48704.8	18785	48101	22836	48116.7	26772	48840.3	9697
47977.6	12383	51403.7	6441	48057.1	101622	48655	18938	48714.6	6521	48106.1	10681	48126.4	29411	48848.3	13374
47981.8	7895	51414	5798	48064	69326	48660.1	19440	48725.7	26857	48110.9	22725	48133.9	83543	48858.5	20112
47988.1	9434	51421.7	6090	48070.9	157738	48673.1	16435	48739.7	27161	48120.2	33217	48142	60385	48875.2	27316
47993.1	16938	51431.2	5491	48077.7	106321	48690.3	35319	48745.7	11808	48129.8	23484	48147.7	78037	48886.3	11109
48000.6	24741	51437.2	9860	48084.5	50828	48706.8	22654	48758	15759	48134	8003	48153.5	91598	48892.1	6185
48009	50739	51446.4	7933	48088.6	47486	48713.1	22345	48766.5	17331	48138.9	29223	48161.8	78073	48900	10478
48024.4	60004	51453.4	6412	48096.5	32385	48717.6	7108	48774.3	6095	48144.9	40658	48167.2	81429	48904.7	11632
48028.6	69614	51460.1	5553	48103	6408	48723.6	15742	48779	9326	48152.3	121897	48173.5	72067	48914.8	20376
48034.7	21423	51467.1	6932	48108.1	24245	48733.2	15132	48786.4	35239	48164.9	27869	48179.4	115520	48927.7	27163
48039.8	16434	51471.7	3550	48113.1	19441	48740.7	8746	48802.3	29108	48169.9	72222	48194.1	119437	48938.5	21935
48049.6	29429	51477.5	7779	48118.2	14448	48745.8	11460	48811.9	36336	48175.6	46932	48202.2	61678	48944.2	3224
48056.1	16047	51483	4095	48127.6	32634	48751	5060	48826.5	48613	48182.5	78134	48206.9	31664	48951.2	12265
48064.1	15223	51488.1	6736	48136.2	51661	48762.5	28091	48839.3	4815	48187.9	64853	48214.1	24796	48969.1	30643
48071	9699	51494.4	5380	48142.8	65699	48774.1	17628	48849.3	18543	48193.1	75120	48224.1	78466	48986.7	6706
48082.5	9575	51502.2	8182	48147	31446	48782.5	10788	48857.5	16759	48198.6	90763	48241.7	92700	48991.2	1686
48088.4	10496	51514.8	4808	48152.4	41535	48788.8	25216	48862.1	13597	48204.6	236121	48249.5	68748	48995.9	3393
48102.2	55343	51523.4	5020	48160.3	147946	48798.5	18844	48873.9	40548	48213.3	128256	48264.4	101084	49001.6	6854
48113	36644	51530.9	5120	48171.7	36006	48803.5	54074	48883	10858	48217.9	72740	48271.5	30442	49007.2	13672
48125.4	53659	51537.5	5564	48176.8	55963	48820.5	2877	48899.2	25448	48228.6	101477	48276.5	26590	49014.1	1912
48130.5	34296	51546.2	4817	48182.4	29611	48826.3	15776	48904.7	15752	48239	15676	48282.1	65143	49020.5	10255
48134.9	22959	51553.2	6296	48187.2	23367	48832.1	3884	48913.4	16382	48249	5212	48286.9	30349	49031.3	12315
48143.5	13945	51560.9	3162	48195.9	88147	48840.1	18140	48921	21627	48253.4	18450	48291.9	103138	49036.5	6035
48149.6	27817	51572.8	10646	48202.2	97938	48847.5	24108	48931.7	24049	48261.2	16728	48297.9	65822	49041.8	11843
48156.4	19664	51586.8	3248	48207.8	44406	48853.6	38151	48938.4	14042	48269.3	29285	48310.9	155597	49047.4	8498
48162.1	6866	51598.4	7424	48214.5	119269	48870.4	18318	48944.3	15119	48274.3	3143	48320.9	224990	49056.3	18405
48168.5	8784	51609.2	6448	48219.6	60473	48877.8	18905	48952.2	12945	48279.5	20705	48330.3	102568	49066.1	16827
48173.8	10620	51617.7	3433	48225.7	23389	48884.6	28585	48959.2	9061	48285	12451	48337.5	117231	49082.5	25088
48179.7	18887	51627.5	8223	48234	40375	48897.7	16244	48966.8	8785	48295.5	31391	48342	101643	49095.6	7014
48187.1	38111	51636.1	5070	48241.4	19511	48903.5	29264	48973	32325	48302.8	48348	48348.1	109295	49101.4	3421
48195.7	33700	51645	3199	48246.8	13287	48915.1	5077	48985.3	7998	48311.4	103994	48355.1	16938	49108.9	6301
48206.6	89322	51651	8070	48251.7	26593	48935.2	57404	48990.6	14484	48320	55676	48362.3	54235	49114.1	5618
48221.8	60791	51659.4	6166	48261.5	45946	48940	6942	48995.6	4993	48326.7	154035	48369.2	64972	49124.7	22568
48228.1	31223	51671.4	7177	48271.4	35481	48953.4	21081	49001.7	10692	48332.3	202716	48378.4	48089	49143.6	4957
48234.9	28033	51692.8	3669	48282.4	59741	48961.3	7912	49010.3	10357	48338.1	107056	48382.8	31873	49148.5	4073
48242.8	76079	51701.3	7441	48289.1	69194	48970.9	32505	49016.8	9005	48344	95175	48388.9	41867	49154	4354
48250.9	21098	51706.4	6864	48295.9	23081	48978.4	18309	49023	24544	48348.9	164344	48394.9	21625	49162.9	7050
48257.9	25415	51713.3	4642	48301.1	35031	48987.2	24605	49030.6	16764	48354	100200	48400.1	34399	49170	11314
48264	35241	51718	5851	48306.9	32572	48998.5	6913	49042	55152	48360.6	78246	48405.2	36925	49179.5	9943
48269.4	20683	51725.4	4923	48316	144605	49006.5	12854	49056.2	30359	48369.9	20746	48423.5	139097	49190.3	8373
48274.6	24482	51731.6	6359	48327.5	118316	49021.4	45678	49064.5	18167	48377.1	23847	48437.3	56865	49198	7192
48280.3	29261	51755.6	4257	48338	91107	49033.1	42276	49073.8	24085	48384	6059	48442.4	72970	49206.8	9148
48289.2	33988	51775.7	3890	48342.6	49775	49047.3	23422	49090.4	32814	48390.3	8642	48449.2	130775	49214	5295
48314.3	95176	51786.8	7587	48347.5	70634	49056.4	37670	49108.3	15208	48397.1	2504	48455.1	120205	49219	1319
48326	28298	51796.9	6737	48358.3	112920	49085.5	28525	49113.4	15975	48406	8113	48460.2	176758	49227.8	12593
48332.8	28122	51808.2	5906	48370.4	59313	49097.4	32167	49119.2	26679	48412.3	21450	48466.6	150455	49235.8	4410
48338.8	26824	51818.6	6435	48377	3894	49104.1	6662	49127.7	44477	48422.2	23525	48474.7	65912	49247.8	19143
48344.6	47540	51826.7	5962	48384.2	24503	49109	8125	49138.6	18759	48429	16160	48485.9	219744	49264.7	29925
48353.1	61770	51834	7155	48390.3	24911	49115.7	23780	49156	14484	48438	41519	48492.9	94790	49277.2	17958
48358.9	19115	51841.7	8738	48400.1	29590	49124.1	18803	49168.9	4528	48444	105853	48504.6	122440	49299	23364
48364.3	25365	51850.3	6254	48407.9	5312	49130.7	21579	49177.1	13772	48448.5	97815	48511.7	72000	49312.6	3489
48379.2	104428	51858.4	5552	48415.2	15137	49139.7	14770	49183.8	9108	48454.1	64429	48520.9	12482	49322	9275
48386.9	41289	51865.3	4581	48425.4	29448	49146.9	9431	49195.1	22839	48461.1	111745	48526.3	38464	49329.2	10870
48393.2	47734	51870.5	6694	48432.1	22541	49153.3	10637	49206.7	10035	48465.8	58949	48533.6	31818	49334.5	5193
48401.9	17490	51878.5	5847	48437.2	35919	49161	28617	49216.1	18754	48472.1	48724	48539.9	53860	49345.4	6064
48407.6	13341	51885.7	7913	48442.7	30928	49176.1	6662	49227.8	27503	48478.4	73797	48545.3	38517	49358	10648
48415.1	34139	51894.9	7198	48448	35795	49181	14027	49233.9	8224	48483.2	51814	48554.5	26308	49371.4	8047
48424.8	38218	51902.1	8738	48453.1	50745	49192.3	23239	49245.2	23822	48488.5	53527	48565.1	34760	49377.3	5965
48430.7	15089	51912.9	4983	48460	102486	49204	15975	49252.2	12861	48493.6	69484	48570.4	25616	49382.5	8189
48435.6	28970	51920.8	3783	48464.6	50914	49211.4	6594	49257	5348	48503.3	35190	48576.5	11157	49389.9	8363
48444.6	40414	51940.6	4394	48473.1	58907	49219.9	8787	49265.9	22745	48508.8	23782	48581.8	45489	49396.7	10549
48454	20949	51947.5	7950	48478.2	109288	49226	8447	49281.5	7374	48516.6	31002	48589.4	128975	49405.6	8006
48459.2	14427	51964	3745	48486.8	109038	49234.6	16264	49297.8	41343	48526.1	12491	48599.4	98313	49413.4	4634
48464.7	30433	51978	6782	48493.5	179752	49243	2946	49311	13080	48530.4	16516	48609.1	218178	49419.8	11862
48471.5	26862	51987.2	7950	48506.6	83702	49247.8	10844	49324.2	20799	48540.2	33011	48614.8	179442	49429.6	12205
48477.4	29588			48512.1	35059	49253.7	19147	49332.2	6450	48550.7	4251	48621.4	108546	49437.9	10298
48485.6	77122			48516.7	27706	49263	9622	49337.2	2624	48562.3	27195	48626.1	128023	49448.2	10256
48492.5	29802			48522.9	4961	49269.9	3344	49342.3	15213	48570.4	45102	48632.6	181459	49456.2	5323
48500.4	66685			48527.9	8308	49275.1	3913	49359	24442	48576.8	28305	48641	34315	49461.4	7606
48507.7	44457			48533.8	19851	49281.4	15901	49375.5	21393	48588.2	82495	48650.3	45065	49473.9	16864
48512.4	52149			48539.8	5465	49290.4	12121	49379.8	20287	48594	110978	48658.1	48653	49479.1	11321
48520	50542			48545.5	14747	49296.3	15483	49385.2	16117	48599.8	107754	48667.9	33262	49487.5	3721
48526.5	61195			48551.3	8961	49304.8	15633	49392.8	8280	48606.1	73615	48677.8	23777	49497.7	12415
48532.9	9075			48557.5	9889	49317.3	13280	49402.3	13677	48614.7	83560	48686.2	22925	49503.6	12394
48538.7	59419			48562.1	16121	49323.7	8893	49412.1	16998	48621.9	161351	48692.3	21249	49512.7	8383
48546.1	46573			48567.9	15780	49329.5	29656	49422.6	10131	48635.4	56391	48698	16237	49518.6	19131
48552.5	32587			48572.9	26034	49338	7613	49433.6	7614	48641.1	51805	48703.1	21721	49526.8	4727
48561.4	30065			48581.3	25201	49347.2	11986	49439	6619	48645.8	53554	48707.6	31407	49533	4352
48566	8831			48586.6	17640	49360.5	12371	49446	8134	48652.5	25426	48717	78732	49541.6	14552
48574.9	87514			48592.2	45341	49365.3	5497	49454	11851	48660.3	57281	48726	52941	49555.2	31706
48587.8	21069			48601.7	102849	49369.9	11471	49459.9	12000	48667.3	21724	48733.6	131290	49567.5	137
48593	14791			48608.6	148038	49374.7	18612	49468	27457	48673.8	19305	48740.5	239445	49575.3	3451
48603.5	31308			48618.9	180505	49383.3	16104	49482.5	19561	48679.4	44913	48747.1	73072	49582.8	9966
48611.5	24639			48628.2	102608	49389.7	11211	49492	11837	48701.9	19216	48754.9	43791	49594.6	3626
48620.5	24931			48635	68972	49395.2	6542	49500.2	13676	48711.1	27073	48760.3	97212	49603	4406
48625.2	24485			48640.8	98646	49401	21091	49506.2	16446	48715.6	19103	48765.9	85632	49615.2	8569
48638	16362			48649.6	63848	49406.2	13758	49514	13371	48720.7	16636	48771.3	104774	49625.7	5173
48645.1	10852			48665.5	27604	49412.1	7152	49519.4	18915	48726.7	27248	48781.4	61058	49638.7	12661
48651.8	63258			48674.9	13966	49420	1850	49525.8	10526	48731.9	81784	48787.7	69513	49651	2077
48658.2	71996			48684.2	20632	49430.6	39931	49531.3	12601	48737.7	118935	48793.9	40959	49655.8	5063
48664.2	53402			48698.7	51955	49447.9	13882	49543.5	22440	48747.9	79363	48801.1	71656	49661.1	6896
48673	44834			48706.6	54687	49462.2	20303	49552.5	11710	48755	76515	48807.6	104797	49666.3	15999
48684	25976			48715.5	11186	49468.9	9785	49561.3	14587	48759.8	58167	48813.8	45003	49676.1	49512
48693.8	11893			48720.7	10145	49475.9	21266	49570.1	1394	48768.4	107678	48821.2	48032	49684.8	8892
48704.7	116777			48727.1	19892	49483.9	6690	49575.1	9733	48780.7	33705	48835.4	51998	49689.6	8824
48719.9	84792			48731.8	54389	49495.9	44746	49580.3	9088	48786.9	68678	48840.2	12858	49694.8	7173
48735.6	23404			48736.8	91290	49515.8	36450	49586.7	3133	48792	41656	48849.2	64467	49705	3925
48742.1	41529			48743.6	90806	49522.8	27311	49594.5	8915	48798.1	37726	48862.6	123483	49710.4	16875
48749	12573			48750.4	123904	49531.2	12689	49611.2	16474	48802.8	22876	48870.4	73610	49720.9	4947
48755.6	21555			48756.5	65284	49535.7	6794	49620.8	5683	48808.6	101622	48883.8	141346	49726.2	13011
48765.4	9542			48760.6	138493	49541.3	9153	49627.3	3723	48816.5	39776	48890.2	132704	49730.9	5149
48773.3	99271			48776.6	76255	49554.8	44575	49636.2	17975	48824.2	14626	48897.9	77772	49739.6	5659
48780	65258			48784	40534	49570.1	7203	49646.5	9037	48834.8	53314	48904.9	35574	49755.6	4807
48787.2	23440			48795.2	65219	49576.4	1485	49653.9	18963	48846.1	18833	48912.1	75646	49765.4	5124
48793.2	53491			48802.4	35767	49583.7	11417	49660.7	9972	48851	18416	48920.9	56209	49785.2	5751
48802.5	70303			48813	23130	49591.3	1937	49672.4	75093	48858	53379	48928.5	30512	49793.9	7607
48809.7	94351			48819.9	13952	49598	2754	49683.4	88844	48864.7	58988	48935	55160	49802.3	11353
48818.5	69742			48825	6599	49602.7	7356	49703.1	20417	48870.3	53224	48943.2	86487	49812.2	10394
48825.8	26088			48833.3	16242	49610.4	17897	49711.8	27519	48876.3	32032	48951	72620	49817.8	15973
48832.6	77420			48841.4	19752	49621.8	19625	49721.2	10221	48881.6	15117	48956	139560	49822.6	31742
48843.4	65862			48848.4	21994	49626.6	11749	49727.1	22683	48887.5	7356	48962.1	62522	49831.3	77647
48856.2	5235			48863.5	32249	49633.6	6777	49732.3	1521	48892.6	48889	48969.2	42386	49838.8	199502
48864.9	22981			48869.9	46867	49642.8	9620	49740.7	6599	48899.5	53414	48975.4	53425	49846.5	49332
48871.1	24939			48879.2	129501	49649.1	6849	49759.2	12111	48906	27464	48986.6	23397	49856.3	29558
48877.1	24270			48889.3	61497	49654.8	15965	49766.9	2123	48914.5	25997	48991.8	42436	49863.8	7502
48884.8	21983			48893.4	152825	49660.9	24922	49773.3	2519	48918.7	26236	48997.5	63595	49868.7	10108
48891	31179			48908.5	34662	49666.6	26845	49782.1	2951	48924.9	813	49006.7	79482	49875	12028
48897.2	3643			48916.3	34817	49676.3	125130	49792.5	10538	48933.2	3377	49014.3	51934	49884.6	16135
48904.7	50031			48922.2	24982	49687	20755	49797.6	10773	48944.5	93804	49023.9	112132	49889.8	6626
48910.3	31384			48928.5	30943	49692.4	10803	49804.2	6054	48950	97528	49029.9	103309	49896.4	7122
48915.9	26363			48944.3	103017	49699.1	11472	49818.4	53721	48960.5	45504	49035	102695	49906.5	4863
48921.1	69298			48952.3	85524	49708	44142	49830	87252	48968.5	15084	49042.5	139751	49913.2	2127
48927.2	39319			48962.9	43619	49726.8	21837	49837.8	289561	48974.8	52717	49049.3	55345	49923.6	3417
48933.1	17821			48969.3	34579	49737.5	9188	49846.5	83182	48989	360	49055.3	48817	49928	236
48938.7	25017			48976.5	29352	49742.5	14987	49856	25151	48996.8	8590	49060	22757	49933.9	4989
48946.2	26111			48984.3	24302	49758.8	18774	49861.7	21318	49011.5	28304	49067.9	14062	49945.7	10759
48955.6	140215			48995	49731	49773.9	3341	49868.1	9473	49018.3	14582	49073.4	44897	49953.6	3667
48965	35230			49009.9	35924	49785	15532	49875.2	29086	49029.1	39742	49079.7	66984	49961.5	11965
48970.2	39725			49016.9	66172	49791.9	14176	49881.4	14213	49037	70911	49086.5	118119	49979.6	52312
48977.1	20941			49021.7	53612	49800.4	7224	49890.4	4213	49045.5	73391	49094.4	141614	49984.7	34358
48985.2	25206			49027.5	94608	49807.3	8167	49895.1	15511	49060	19861	49100.8	49236	49999.8	437629
48990	36285			49034.3	125673	49817.9	62177	49904.1	3139	49069	10427	49106.1	31790	50013	24495
48995.5	28567			49040.9	46270	49832	93130	49910.2	767	49079.1	106305	49113.1	95121	50019.8	32314
49013.5	11668			49046.8	70935	49837.9	232459	49917.5	3327	49085.9	102370	49120.1	53411	50029	29742
49020.6	35189			49051.8	33882	49846.4	39077	49924.6	10948	49093	212535	49125	58262	50038.3	13883
49027	24172			49059.4	47652	49851.3	31116	49936.5	2931	49100.3	44821	49131.3	30474	50047.8	4723
49035.2	20136			49066.7	51571	49856	24903	49945.5	32225	49105	10335	49136.9	58218	50055.3	17379
49040.9	39795			49073.5	36150	49863	14431	49953.2	5206	49115.5	91186	49148.4	15643	50063.7	3423
49046.4	53590			49079.4	61056	49868.4	13306	49958.7	2847	49122.4	47749	49159.8	65160	50077.6	19365
49051.2	53254			49088.4	94144	49874.6	37948	49964	8609	49130	13447	49170.9	62231	50093	9451
49057.1	43829			49093.3	92584	49883	16476	49971	5871	49136.4	28058	49186.5	84650	50105.3	5539
49062.2	36725			49098	109533	49887.9	10971	49976.7	30307	49148.4	26557	49196.8	73389	50110.9	2832
49067.7	11291			49105.9	24207	49900.1	16062	49983.2	64935	49155.8	54722	49203	38531	50121.4	19900
49073.2	27186			49111.7	76107	49912.7	2662	49988.2	45841	49162.3	50653	49209.7	41829	50129.9	5450
49080.5	92464			49120.2	33997	49924.2	7491	49998.9	417014	49169.7	27547	49215.4	50139	50136	10601
49088.4	54409			49127.1	46588	49936	13480	50007	133520	49178.9	29302	49219.6	92900	50142.3	35846
49094.9	79735			49138.5	44699	49947.5	13746	50019.2	18541	49188.6	41424	49226.9	179830	50149.6	24706
49101.2	65971			49150.8	17223	49956.8	7896	50024.3	16539	49197.9	53599	49234.8	91931	50162.7	298052
49106.3	25123			49158.7	22411	49963.4	5992	50040.1	54555	49207.7	49770	49242.7	190894	50181.4	13826
49111.6	17525			49163.6	41804	49968.4	10610	50052.3	14874	49215.9	101045	49249.4	62115	50187.4	13484
49117.1	13258			49168.8	36775	49973.6	8384	50060.8	9384	49220.9	76523	49256.2	55283	50196.6	18288
49121.7	27543			49185.2	46688	49982.6	67741	50072.7	21771	49225.7	30475	49265.7	145020	50207.3	20774
49127.2	63799			49192.4	35991	49994.1	81631	50080.6	8459	49233.1	143888	49272	83326	50217.7	8341
49149.6	27161			49197.1	14326	50000.3	246610	50089.7	19622	49238.6	143810	49277.7	92851	50227.6	7258
49156.7	10832			49201.8	26992	50012.4	24168	50100	14917	49245.9	135762	49292.6	52583	50240	5048
49162.3	4216			49210.1	62521	50017.2	27245	50106.8	10914	49252.7	67068	49299	24702	50249.4	9322
49166.8	13563			49217.2	34049	50023.8	27122	50113.9	8844	49264.7	48384	49305.9	57853	50259.4	14459
49178	43888			49228.4	143828	50029.4	10455	50123.6	20517	49275	34383	49317.3	82299	50279.5	11663
49187	33564			49235.9	116041	50033.5	23299	50140.5	44562	49284.9	33976	49325.7	29102	50285.3	12564
49193.3	47716			49242.9	149302	50048.4	15567	50148.2	41790	49296.6	9642	49334.7	50427	50292	10938
49201.5	63396			49249.5	84319	50057.3	7677	50162	358371	49301.4	4170	49345.1	21388	50306	14806
49206.6	74413			49260	114566	50061.6	3260	50179.9	14742	49309	32641	49349.9	45394	50314.8	64200
49211.5	56572			49269.4	47803	50070.6	10465	50189.5	37973	49317	38839	49356.7	90700	50334.1	19156
49219	67622			49274.4	56307	50075.6	5820	50203.1	24487	49332	46580	49362.8	55744	50346.5	8556
49224.5	69252			49281.5	25518	50081.8	12363	50208.4	14572	49338.5	30350	49376.9	203626	50351	17382
49230.1	21291			49288.8	68384	50088.3	12339	50212.9	10525	49347.6	26955	49382.3	151042	50358.2	14103
49240.7	120649			49299.7	57018	50094	11064	50224.1	7291	49354.8	44851	49387	76895	50366.6	9961
49248.6	47651			49307.5	52119	50103.5	18857	50230	2548	49361.7	56565	49395	108881	50374.2	8750
49257.9	11978			49314.5	11225	50112.4	25463	50237	3331	49366.8	71089	49407.3	30453	50384	10768
49263.1	6705			49320	28284	50120.2	10902	50245.9	2891	49373.7	93186	49414.6	65139	50396.4	6526
49270	28184			49325.7	22096	50128.5	10879	50254.9	11737	49379.2	133489	49422.2	63231	50415.7	6924
49279.8	42206			49331.9	19767	50134.2	8366	50270	1304	49385.2	61732	49429.4	65223	50421.4	23322
49288.3	14694			49336.5	4273	50162.2	186050	50276.4	6267	49390	31228	49447.9	45200	50425.7	24077
49294.3	22081			49342.9	17791	50168.6	115541	50284.6	34960	49401	218682	49454.2	41566	50442.7	20023
49300.3	12936			49355	50983	50180.5	21682	50295.2	14345	49424.4	167898	49460.9	72794	50453	3292
49324.1	81260			49361.3	28819	50187.2	24253	50302.2	11223	49442	11306	49476.8	113618	50461.3	11705
49333.4	20786			49365.6	41915	50192.6	17486	50316.3	135444	49450.6	12243	49487.9	48365	50467	8164
49343.6	78990			49371.3	55489	50199.1	15255	50327.4	26310	49460.1	31004	49495.6	71309	50480.4	23617
49349.3	63071			49377.4	113291	50205.6	13823	50333.1	20571	49466.1	32156	49504.2	119346	50488	6502
49354.7	39706			49383.6	67303	50210.9	4958	50346.1	21643	49472.9	11620	49514.1	64053	50495.9	11678
49361.2	64760			49391.6	62565	50217.3	1612	50351.5	11731	49478.1	33538	49518.7	31345	50505.7	12802
49367.2	44125			49398	11157	50222.2	5133	50359.9	38227	49483	3861	49523.9	122204	50514.9	3272
49374.1	51297			49402.8	35911	50229.6	13675	50374.1	9162	49489.3	27209	49529.9	75664	50520	2779
49380	43745			49409.5	16181	50240.9	3647	50386.5	18189	49494.7	33946	49535.5	68315	50525.2	4595
49387.3	15773			49414.6	12355	50247.2	14121	50395.3	7359	49500.6	50531	49541.1	81005	50530.7	11218
49393.2	14705			49421.8	56073	50257.3	4771	50405.9	17177	49506.2	20031	49547	94353	50537.8	800
49399.4	8789			49429.7	57069	50265.2	7392	50412.4	10663	49515.5	56757	49556.6	112407	50543.9	5332
49406.3	24595			49443.4	27751	50280.8	16724	50422.5	16798	49522.9	143869	49567.2	121563	50549.1	6057
49415	23431			49451.9	35030	50285.9	10056	50429.9	8409	49528.6	94869	49578	62780	50553.9	2083
49420.2	15221			49461.3	94837	50292.4	26435	50438.5	15570	49533.3	40675	49590.9	39086	50560	1049
49425.8	24007			49469.2	26902	50297.3	4019	50444.7	18507	49540.6	66614	49600.8	60154	50568.1	11278
49432.5	13308			49475.7	17985	50309.3	52214	50454.6	12160	49550.1	82394	49613.7	19830	50579.1	9349
49442.3	40678			49491.3	72595	50315.3	89649	50460.1	4399	49558.2	6397	49624.2	44337	50589.2	2215
49449.9	19443			49501.1	33205	50324.6	52910	50468.8	5098	49566.4	66611	49637.3	128404	50599.7	10954
49456.2	35624			49508.2	69501	50332.6	28878	50475.5	9686	49579.9	39188	49651.7	167823	50617.9	34140
49462	60724			49513.9	64528	50340.2	15356	50481.1	52864	49586.2	56316	49657.5	90911	50627.8	6327
49468	36282			49519.3	71810	50351.9	63920	50497.1	46395	49595.6	71802	49662.2	127039	50635	5156
49474.4	43143			49524.9	80843	50360	8527	50509.6	10094	49607.8	40801	49666.8	56761	50639.7	18020
49480.2	64310			49530.5	78677	50364.6	16304	50518.1	20405	49624.4	56115	49672	83218	50650.3	8763
49486.3	25560			49539	84347	50372.3	13437	50532.1	7143	49638.3	45242	49679.4	39538	50654.3	10590
49493.8	119938			49544.5	34536	50379.7	22244	50537.4	10910	49646.4	20954	49685.1	42340	50664.6	11475
49502.5	58439			49551.5	90315	50387.2	2220	50545.4	15548	49652.9	64207	49690.9	62862	50674.6	13587
49508.4	68352			49558.2	54378	50403.7	29990	50551.2	9366	49659.9	61408	49697.5	83707	50685.4	16166
49514.1	83924			49564.7	50177	50415.8	15329	50559	8648	49668.3	38345	49704.4	145814	50698.3	21181
49525.1	110223			49571.5	56752	50424.2	24341	50568.3	34483	49676.3	19242	49711.9	60364	50706.2	6624
49533.8	20409			49578.3	33034	50436.2	3249	50589.9	14978	49684.2	57371	49719.8	40643	50716.2	7536
49539.2	24947			49583.7	12354	50442	9380	50595.3	8129	49690	23344	49728.9	49814	50721.1	12083
49551.9	31461			49591.2	11941	50448.7	6539	50605.9	12472	49696.1	31199	49734.9	48050	50727	2306
49558	25926			49598.8	18952	50461.6	14955	50615.3	16389	49700.8	51153	49740.9	90563	50736.1	7285
49564	26234			49604.8	50019	50467	13054	50622	9126	49712	225159	49749.1	46817	50742.3	3278
49573	6988			49611.4	26974	50480.7	49919	50630.7	7315	49728.9	47848	49754.3	21117	50747.3	3624
49577.7	17634			49618.6	16393	50489.7	12064	50639.5	17516	49734.3	14991	49765.4	62125	50751.5	4404
49586.9	41363			49623.8	9683	50496.8	15947	50646.1	42048	49739.1	14852	49777	39308	50757.5	1981
49593.4	45515			49629.9	29029	50509.8	57917	50652.7	32083	49744.5	10311	49785.5	40962	50766.9	15825
49601	48501			49637.7	110824	50526.4	14238	50669.1	16271	49752.3	28239	49793.7	64025	50772	4009
49606.4	29150			49651	56392	50541.7	24925	50686.3	47806	49757	9139	49799.8	86509	50778	2686
49612.6	17872			49657.5	80974	50557.2	22530	50704.1	8279	49766.2	17431	49813.2	48166	50783.6	6186
49625.4	173499			49663.9	38861	50568.8	25043	50711	3346	49771.1	10007	49818.3	44652	50790.1	6019
49639.8	73227			49670.8	57820	50576.4	10842	50716	19822	49779	43791	49824.1	34496	50795.3	4285
49647	10679			49681.4	69797	50583.4	9500	50722.2	13665	49784.9	76049	49831.9	14970	50800.1	3740
49654.3	37961			49688.7	59550	50587.6	9321	50733.7	9427	49790.7	10058	49837.4	29682	50805.2	10535
49660.9	25326			49696.1	58119	50595.3	2891	50740.3	3359	49798	54746	49846.9	153221	50811.7	21001
49668	56346			49701.8	60714	50606	10673	50747.8	10074	49807.4	96529	49855.9	94164	50822.5	13726
49673.6	6912			49706.6	100865	50613.6	9465	50757	6599	49817.4	61309	49867.4	79890	50833.7	29076
49679.1	17273			49723.4	33913	50620.5	33868	50764.9	15999	49823.7	89936	49873.2	42892	50852.4	11357
49685.8	16924			49729.1	31002	50628	9547	50770	16558	49834.4	299206	49879	77885	50865.1	7211
49691.3	42324			49743.4	55472	50633.3	18900	50775.8	7700	49848.4	82293	49884.7	41252	50871.3	5736
49699.6	50715			49762.5	54614	50637.9	12076	50782.1	5575	49856.5	58542	49894.7	64579	50880	9993
49705.7	14518			49769.9	39786	50648.2	100769	50791.1	20881	49863.1	12306	49901.4	37064	50888.5	2866
49712.6	38481			49779.9	50383	50658.7	15250	50797.4	4515	49868.3	25071	49908.3	74675	50895	4991
49718	7359			49787.3	104541	50664.7	16088	50803	2473	49873.9	34094	49919.9	56545	50904.4	14572
49722.7	4473			49795.3	6586	50670.1	7773	50811	32963	49880.7	24613	49926.6	63958	50909.9	2912
49728.1	28480			49799.8	27462	50696.5	100963	50820.4	9480	49889.5	32666	49935.1	90751	50919.9	8839
49733.7	29453			49805.1	19563	50711.7	15992	50829.2	16958	49894.8	27161	49946.7	109276	50930	11780
49738.8	35793			49811.3	8990	50716.8	15580	50835.2	12998	49903.5	33621	49958.4	48160	50935.5	6259
49746.2	34197			49816.3	12921	50721.7	22141	50843.3	22469	49914.6	44379	49964.6	52958	50940.5	601
49750.8	28002			49822.3	36395	50732.5	7045	50853.2	18959	49919.5	15870	49986.6	145561	50948	12313
49761	91271			49826.8	28475	50741.7	13824	50860	14224	49925.3	4436	49999.3	47847	50955.6	18747
49771	47660			49832	18825	50749.7	12950	50868.7	7405	49930.2	9276	50007.1	91308	50967.4	6438
49776.9	60924			49838.3	64280	50755.7	6272	50878.3	21154	49936	41239	50013.9	60999	50976.6	13550
49786.6	68869			49848.8	153870	50762.3	11537	50889.9	11616	49943.3	34634	50024.5	24627	50983.3	6126
49800	13491			49855	89465	50768.4	8971	50899.1	24083	49951.1	33990	50032.2	41073	50989	5794
49811.8	63151			49863.8	18169	50773.8	11739	50905	6147	49957	65365	50039	62292	50995.3	9147
49820.8	41478			49872.9	42804	50784.3	22507	50915.5	34434	49963.7	96403	50048.2	21535	51005.7	20524
49835.7	91370			49882	18107	50794.8	14453	50926.5	17958	49969.5	16791	50056.7	43392	51012.9	3706
49844.1	86164			49887.1	42785	50806.8	15627	50940.1	31246	49974.1	92191	50065.4	51429	51021	11786
49853.6	22100			49893.2	21164	50812.9	34478	50948	7993	49986.5	120073	50069.9	25765	51025.4	8867
49860.6	53951			49908.4	61555	50823.6	41922	50953.9	8368	49994.9	71377	50086	205858	51036.8	14039
49872	33549			49924.2	75628	50830.1	28718	50960.8	10570	50012	23685	50093.4	72002	51044.1	3793
49878.4	34637			49934.2	47104	50838.3	9484	50971.5	10205	50025.1	33809	50099.1	78571	51049.4	12212
49884.2	16746			49943.1	24922	50846.7	25774	50978.4	10793	50037	7265	50104.3	62190	51061.9	1287
49892.8	83941			49949.2	11248	50852.1	15842	50984.5	13284	50042.6	31438	50110.8	76879	51072	9800
49904.1	32817			49956.5	9949	50859	31273	51003.8	45686	50050	13394	50117.1	19204	51080	10266
49909.4	11624			49963.3	39654	50866.9	15886	51013.4	2635	50057	4409	50125.2	75258	51086.3	4523
49916.6	42918			49968.5	5130	50873.5	7926	51020.2	36336	50061.1	18526	50138.7	125524	51091.1	18051
49940.1	102837			49978.5	64343	50882.9	29198	51024.6	17936	50070.2	30877	50145.1	157541	51099.4	9036
49954	21822			49986.5	10257	50893.9	9531	51031.2	11224	50078.5	62956	50151.5	73150	51110.7	4787
49959.5	89090			49995.3	118625	50900	9954	51036.8	4758	50088.4	32663	50158.4	81956	51117	19508
49964.9	14828			50005.3	67466	50917	33809	51042.9	10376	50094.2	12301	50169	75528	51128.2	10377
49975.9	49003			50018.7	42945	50924.4	6527	51048.5	6825	50101.6	25474	50174.6	43014	51134.9	2199
49981.4	27368			50035.4	25691	50929.1	7972	51053.4	9112	50107	20451	50183.8	66487	51146.7	12709
49991.5	62045			50044.6	34551	50938.5	11331	51063.2	12792	50112.1	26003	50193	23849	51155.2	6929
49996	144357			50058.3	92258	50947.6	15226	51071.9	21404	50117.9	42577	50201.1	47354	51161.6	9350
50012.1	90993			50066.3	45659	50953.7	18488	51079.4	8072	50124.5	100989	50211.3	33580	51166.5	3303
50018.1	57280			50072.9	13448	50966.6	5843	51088.8	49528	50131.6	29548	50235.2	152425	51171.4	3546
50024	38180			50077.7	19203	50972.7	7819	51099.7	6312	50137.4	41369	50240	43575	51176	11719
50030.6	25659			50084.7	27447	50980	21957	51105	13693	50142.9	41057	50246.9	12833	51186.2	15059
50037.3	54083			50090.6	59057	50988.3	3133	51113.2	9939	50150.5	29491	50252.4	42021	51196.6	25129
50048.6	9108			50098	13171	50992.9	9211	51121.5	16378	50160.8	89763	50258.2	19861	51207.1	10017
50055.9	36800			50102.7	32157	51000	9779	51135.5	21373	50174.3	14293	50265.1	36440	51217.3	14626
50062.5	10042			50110.4	21440	51012	19544	51142.6	14518	50179.9	6901	50270.1	56005	51227	11677
50069.4	8476			50126.3	75611	51021.9	55815	51156.9	19221	50187.2	44466	50277.1	23846	51237.6	21229
50075.9	24950			50137.2	155176	51033	21162	51165.9	6235	50204.8	26521	50282.6	55524	51244	6034
50086.3	78036			50148	111018	51047.1	17807	51170.5	10452	50213.7	12006	50291.2	18204	51250.9	9805
50092.5	94800			50155.5	40637	51057.5	19575	51177.6	43611	50220.4	29285	50298.4	39751	51267	36538
50103.6	22310			50168.4	102179	51065.3	9640	51194.7	31512	50226.5	17793	50303.8	50172	51276.6	8148
50109.9	26438			50183.7	10155	51076.2	20945	51202.3	14087	50232.8	32080	50311.8	97233	51291.7	23176
50118.1	38069			50190.4	16734	51088.8	35022	51206.9	12926	50238.7	33162	50319.3	34830	51304.8	30221
50126	71930			50195	26655	51098.4	25341	51218.9	15392	50243.8	18883	50326.2	53188	51314.3	22497
50131.6	47962			50202.7	27314	51112.5	10781	51230.3	29407	50255.4	22270	50332.8	49737	51335.2	8126
50137.6	83015			50218.1	66609	51124	15961	51238.5	20162	50263.4	9285	50339.2	77625	51344.6	2085
50143.4	81780			50239.7	67606	51134.5	21019	51248.7	10438	50274.7	124534	50347	42005	51351.6	8013
50150.7	72586			50252.6	20577	51142.2	13783	51255.9	19631	50282	29933	50352.1	38496	51356.2	9006
50156.6	32386			50262.3	39399	51150	6598	51267	18254	50288.1	17187	50358.2	49782	51366.2	49276
50170	98676			50268.6	20062	51154.9	4302	51273.7	15550	50292.6	12097	50366.7	100714	51378	1874
50180	33037			50276.6	23824	51160.2	14039	51283.6	30187	50299.1	25186	50375.8	43498	51385.9	9475
50185.2	35136			50285.9	92908	51167.3	8363	51292	14969	50308	80793	50382	44314	51397.5	16830
50192.7	24412			50306.1	58386	51172	15521	51298.3	15633	50317.5	16132	50388.7	88030	51414.4	32510
50202.4	103918			50318.6	46922	51179.9	15137	51306.8	8813	50321.8	13119	50396	60254	51422.4	16220
50209.2	32861			50329	62063	51186.5	41680	51314.1	12349	50327.5	18678	50400.7	153227	51430	9717
50219.2	38947			50338.5	55200	51195.3	15818	51325.7	17527	50334.7	38893	50424.2	19071	51434.8	7700
50223.8	12533			50348.9	93302	51212.8	50437	51336.9	43969	50341.2	78369	50430.1	56178	51442.7	7364
50232.2	28711			50358.7	82002	51232.5	19037	51357.5	31919	50353.9	84158	50437.9	34777	51450.5	3305
50248.4	7742			50372.9	83089	51243.3	22974	51365.9	50260	50359	63460	50444.8	60504	51454.6	13135
50253	2426			50379.6	13541	51251.4	6582	51381.7	23232	50365.9	29701	50449.9	37529	51465.9	11275
50259	50788			50384.5	43848	51256	6302	51386.9	15439	50373.6	16468	50457.1	34075	51471.8	3609
50266.2	54725			50393	24662	51262.3	9044	51395.8	16365	50380.7	21998	50466.8	42759	51477.5	3082
50273	67481			50399.6	25690	51266.6	6743	51401.2	18586	50393.6	64724	50474.5	39380	51484	9617
50278.2	40539			50407.3	33982	51274.1	18161	51408.3	22890	50400.6	6222	50482.1	55416	51497.9	17099
50282.7	29163			50422.7	150742	51285.9	26558	51415.7	24120	50409.2	12470	50491.9	63833	51507.1	2994
50293.3	18380			50444.4	52650	51292.4	34475	51420.9	21770	50416.4	19092	50500.9	94839	51512.3	4303
50303.8	57529			50449.6	25944	51307.9	91917	51426.5	5172	50426.3	42435	50508.8	50827	51519.1	7158
50316.1	71474			50454.1	50518	51325.4	23012	51435	22518	50432.4	37469	50514.3	86889	51523.8	7059
50322	61673			50464.2	51801	51336	11627	51459.4	54164	50438	30127	50524	186727	51528.8	4776
50326.8	16580			50476.2	25285	51343.4	27555	51465.9	11443	50445.1	85130	50533	58692	51539.5	12599
50333.1	45587			50482.1	25808	51356.5	12413	51471.6	5703	50452.8	20649	50541.2	83107	51549.8	9083
50339.8	51924			50487.4	35910	51363	23599	51481.4	4105	50465	118103	50550.1	43407	51555.4	3284
50350.8	63706			50494	24133	51369.7	14860	51491.5	29010	50482.4	65061	50555.5	22182	51560.8	4666
50367.2	20122			50500.1	34155	51374.7	15730	51501.1	8087	50487	14786	50560.9	49997	51565.9	13188
50376	36653			50506.2	56154	51382	13717	51508.1	21426	50493.3	92173	50567.1	40211	51571.3	29213
50394.6	36801			50515.4	90933	51387.1	8816	51516.3	12898	50505.5	14529	50573	31539	51577.2	10834
50404.8	36910			50526.3	38663	51395.5	10605	51522.8	5381	50512.3	38328	50582.5	90284	51591.3	19231
50414.7	47532			50545.3	104447	51412.8	72719	51531	19151	50519.2	26752	50595.3	88467	51599.7	12042
50420.1	10994			50554.3	71880	51435.2	13025	51536	12937	50525.5	12722	50602.6	34530	51606.8	10922
50428.2	7505			50572	51991	51439.5	2572	51541.3	13385	50532.1	23964	50608.4	26213	51617.2	10545
50433	26880			50578.7	3259	51447.4	15033	51546.5	12372	50536.7	3422	50614.7	42968	51626.8	6682
50438.6	10775			50585.5	8794	51456.7	7116	51554.7	39927	50545.2	54753	50623.1	84393	51633.6	3201
50449.6	81138			50595	21210	51462.4	19802	51573.2	40119	50550.8	41339	50632.4	63259	51639.7	16486
50455.4	45707			50600.6	28218	51468.6	11610	51589.2	5512	50556.1	17386	50638.3	36472	51649.9	12505
50462.7	80775			50609.7	45208	51476.8	8221	51597.9	18503	50560.7	36234	50645.6	49642	51657.8	7958
50470.3	56344			50625	74985	51482.7	14973	51610.5	18143	50567.3	39741	50658.6	123034	51670.3	26403
50482	20920			50639.1	20735	51488	13618	51615.2	12484	50572	10575	50665	55565	51686.3	7584
50492.4	46216			50645.2	37249	51501.7	20800	51622.7	35867	50577	31909	50673.8	155473	51694.5	6295
50506.1	37820			50651.6	133406	51506.7	15643	51641.4	37942	50584.8	87191	50685.3	168954	51703.3	15414
50519.9	34968			50672.3	83277	51511.7	5770	51651.5	6414	50603	23994	50701.9	41006	51708.9	11830
50534.7	111147			50685	22979	51517.8	14028	51657.6	8813	50611.4	38701	50710.7	59821	51718.8	6114
50547.5	31722			50690	23382	51526.9	7672	51663	14678	50626.8	129635	50721.3	89676	51726.5	5176
50555.1	32799			50701	80269	51532.4	6583	51670.5	15186	50635	3162	50727.3	112282	51735.8	6121
50562.9	56901			50709.7	24043	51540.5	29341	51677.6	12949	50641.3	49128	50737.4	40217	51745.8	17507
50568.9	29577			50719.9	59504	51548.2	9690	51688.9	9878	50647	38692	50742.7	72719	51757.6	9901
50576.9	34694			50726.6	9452	51554.6	5268	51701.1	26489	50652.3	28672	50759.5	78526	51762.9	13116
50583.4	58267			50739	45866	51563.4	25825	51711.7	12524	50656.6	45056	50774	65510	51779.1	14258
50600.1	19667			50746.8	20076	51570.7	24107	51721.5	18826	50663.6	43086	50780.9	53481	51783.6	10270
50608.7	15965			50752	9721	51580.6	34127	51728	5306	50669.4	6987	50787.8	28824	51788.8	2530
50614.3	29867			50767.4	111130	51592.4	12408	51741.5	12101	50676.5	40685	50793.3	35689	51794.7	4649
50619.4	21809			50778.9	46923	51597	9489	51761.3	44397	50683.4	32611	50799.4	55861	51802.3	18217
50624	27424			50785	5539	51603.3	38171	51768.5	8840	50688.9	39298	50807.1	44862	51817.7	11600
50630.2	25633			50793	67208	51620.7	19715	51774.5	6107	50696	13027	50813.4	44829	51827.6	12062
50635.3	21479			50802	51935	51628.4	13545	51783.1	32683	50701.1	19239	50820.1	37334	51835.2	11984
50641.2	28873			50810	37154	51633	1798	51801.1	16009	50706.2	28824	50825.8	66379	51847.4	11604
50650	31227			50821	64660	51639	12624	51810	15525	50713.3	19110	50833.1	36081	51862.9	4650
50658.6	23916			50832.5	84753	51643.6	5553	51815.2	13983	50721.7	28438	50840.5	23774	51871.2	12664
50666.3	20681			50841.7	56642	51651.6	7738	51819.7	6561	50728	58367	50845.4	78617	51878.6	9995
50671.9	19925			50853.2	23662	51657.8	9967	51827.2	14258	50736.9	24820	50852	113660	51884.5	17526
50679.2	36586			50859.2	18258	51664.1	23096	51833.3	10031	50748.9	78962	50856.5	71304	51900.4	7198
50686.5	33091			50864.4	46897	51675.5	18945	51839.5	18926	50759.2	44320	50866.1	41018	51905	9706
50692.4	65233			50871.6	13185	51685.5	18622	51847.3	6613	50767	34216	50873.3	52611	51910.6	5136
50698.5	17618			50886	84353	51691.6	7871	51852.2	6453	50773.6	63665	50879.8	45780	51922.9	11502
50708.7	36125			50900.5	99139	51700.4	29070	51857.7	4902	50789.7	56103	50886.9	54727	51934.8	10507
50714.5	54653			50909.9	35049	51713.6	34703	51865.1	8947	50795.3	25258	50892.8	53680	51941.4	5342
50720.8	51147			50925.9	63946	51724.2	16452	51871.1	9199	50801.9	25161	50899.2	51009	51949.7	7546
50727.7	37955			50934.4	40211	51730	7719	51883.3	27563	50806.6	12943	50906.8	88490	51956.8	4877
50733.2	26825			50939.9	13676	51735.9	12763	51894.4	13207	50812.2	14636	50912.3	25512	51966.6	15405
50743.1	34117			50946.8	15583	51741.5	6698	51900.9	23955	50818.9	48646	50916.7	31665	51978	242
50750.7	43918			50953.9	30784	51748.4	25065	51907.5	7633	50829.7	37079	50925.3	33542	51983.4	5831
50756.2	16086			50962.7	79485	51757.1	14642	51922.7	27509	50837	24315	50930.2	21127	51990.4	7318
50762.9	37574			50975.7	19183	51762.5	30664	51933.1	17549	50847	81070	50942.4	71142	51996.6	5686
50771.4	24383			50980.9	17008	51768.4	1822	51947.9	7570	50859.2	14724	50956.4	38560	52006.6	10754
50776.1	34218			50990.2	59178	51774.6	9255	51955.4	19266	50863.9	47300	50962.8	43253	52014.2	10037
50780.9	18035			51000.2	38022	51782.8	19371	51970	33549	50872	29079	50968	13842	52019.8	7186
50787.5	33154			51012.3	13760	51792.3	14266	51985.7	9022	50879.4	62650	50973.1	74144	52032.2	9369
50793.7	24060			51018.3	26786	51797	8629	51996.4	18612	50893.9	10289	50980.1	46402	52045.8	12399
50807.7	43618			51025.4	15487	51803.2	15929	52009	6423	50901	108684	50989.8	31878	52056.2	15399
50814.4	36606			51031.6	30612	51813.7	21502	52015.4	38327	50914.4	43104	50995	19237	52072	6136
50820	17106			51037.5	9462	51822.5	8430	52024.6	5106	50918.9	57526	51000.1	73607	52081.8	6020
50827	30673			51043	44054	51829	21894	52040.8	39853	50926.9	35337	51006.1	65388	52091.5	7035
50833.7	30007			51050.7	59802	51834.7	12700	52068.6	12739	50933.1	32896	51014	9549	52097.7	7062
50842.9	55226			51061.1	111531	51844.3	3307	52076.3	2636	50940.2	10584	51018.7	29127	52103.3	5383
50855	76031			51068	62851	51856	39254	52080.7	3736	50948.2	43862	51031.9	77931	52110.3	10348
50860.9	41946			51076.2	69431	51879.1	33699	52089.9	9151	50965.6	123535	51046	45430	52118.2	2889
50866.6	43024			51083.4	22991	51890.8	5116	52098	5403	50973.7	30576	51051.6	66265	52130.7	11099
50875.7	70582			51088.8	23842	51896.1	19167	52105.4	39705	50983.1	12837	51062.2	115309	52137	15492
50887.4	12152			51096	82326	51903	10952	52123.7	37494	50999.5	37314	51067.2	76923	52149.6	4853
50893.9	18995			51107.6	37529	51909.4	6002	52133	10945	51005.9	51079	51073.3	77592	52154.6	5336
50900.9	38223			51117.2	31678	51920.4	11698	52143.8	16293	51017.3	21230	51079.4	52573	52159.7	5819
50908.9	41906			51124.7	14768	51928.1	16609	52152.7	9682	51023.9	57508	51086.1	38100	52164.8	4160
50920.3	90767			51129.5	12036	51937.5	5110	52157.8	6838	51042.3	39641	51090.6	37653	52173.5	8085
50936.3	30281			51135.4	46567	51942.5	12275	52164.6	15455	51059.3	27632	51096	24742	52179.5	6942
50944.1	26550			51141.2	20262	51948.5	11821	52183.1	24971	51065.7	42478	51105	59536	52189.2	25167
50951.3	9864			51149.8	15386	51953.8	11985	52190.9	28303	51077.2	55817	51111	35239	52212.4	5405
50956.8	12339			51164.1	24917	51961.2	15937	52199.4	7598	51085	34773	51116.5	30686	52221.6	1830
50962.7	29516			51178.1	45575	51968.4	29601	52204	2415	51097.7	59837	51121.7	44918	52227	1889
50968.8	11980			51187.6	22350	51978	7704	52209.7	20485	51106.2	44484	51127.1	56762	52233.5	3444
50974.9	24822			51194.2	13046	51986.8	11887	52214.6	19295	51117	74218	51136.4	127780	52239.1	16623
50981.2	57204			51200.2	23110	51992.4	8544	52224.1	9643	51130.6	39110	51149.8	28979	52246.8	16229
50989.9	53251			51207.3	10984	51997.3	10826	52230.9	24155	51141.5	23910	51154.8	30870	52256.8	29905
50999.4	46884			51214.5	6830	52006.9	6185	52238	8351	51146.9	9728	51160	27673	52264.5	7082
51010.2	64010			51219.4	57088	52013.1	6653	52247.5	26627	51153.5	25711	51165.1	36644	52273.6	5002
51020.8	21635			51225.7	64048	52018.3	24390	52257.2	29648	51162.1	9282	51180.2	85462	52279.2	8331
51026.2	38403			51249.7	64035	52033.4	12226	52267.6	12316	51167.9	17209	51190	171486	52290.5	2488
51033.1	70298			51260.3	67326	52041.6	12209	52276.3	10631	51177.7	46625	51200.5	57088	52299	8384
51042.9	70843			51269.5	75305	52049.4	24060	52283.3	14904	51190.7	11423	51207.7	25427	52308.7	13986
51049	73929			51275	8813	52058.1	12522	52293.1	7708	51196.7	6832	51220.4	119604	52313.9	17493
51060.5	36820			51280.1	31899	52063.3	7917	52307.3	11754	51201.8	22559	51231.9	64822	52319.1	14276
51068.9	18548			51285.1	44420	52068.8	18328	52315.2	28529	51209.4	25996	51242.9	114972	52327.8	14743
51075.1	26809			51290.5	28374	52079.7	11969	52330.4	42581	51225.3	37485	51252.9	45052	52333.8	11994
51085.6	63431			51296.1	8727	52095.3	7946	52343.3	20791	51232.4	28347	51259.1	40881	52347.6	14007
51093.8	57131			51302.5	30188	52103.6	19714	52352.3	23041	51242.7	31808	51267.9	145314	52352.9	8919
51099.7	65931			51311.1	46879	52110.4	17182	52365.6	16845	51252.9	51480	51279.1	50978	52363.2	9001
51106.3	16535			51319.4	18454	52115.5	9608	52372.2	10986	51261	34747	51285.1	30719	52370.6	6099
51114.1	4591			51328.9	95918	52124.9	23441	52384	10980	51271.5	61769	51290.3	26724	52376	11122
51119.1	36391			51339.1	51065	52136.7	29022	52391.8	9185	51278.6	15520	51297.8	31154	52385.6	3779
51125.3	52846			51345.7	60026	52141.7	6973	52405.4	46028	51288.8	22696	51307.1	20408	52397	14683
51134.6	45899			51353	34727	52149.7	19585	52426.3	24695	51295.5	14819	51312.5	18349	52404.5	3450
51145.9	16860			51360.3	13416	52158	7914	52433.2	8898	51303.9	11142	51317.4	47460	52412.1	12505
51153.1	23054			51370.8	61482	52166.5	23383	52441.1	12365	51310.4	16151	51324	33482	52417	9846
51160	39453			51380	27912	52174.5	25713	52451	22298	51320	13899	51329.9	36044	52425.5	12021
51165	36391			51389.9	28029	52188.7	21096	52458.9	25635	51325.2	43251	51339.8	73394	52433.8	13004
51170.4	43880			51397.5	35330	52196.8	4586	52479.8	25825	51333.8	45960	51347.3	17761	52440.7	14531
51178.6	32687			51404.1	25487	52211.9	21240	52486.8	15954	51343.4	59469	51352.9	80550	52445.9	4452
51185	44351			51410.6	17455	52222.1	5047	52502.7	62408	51354.9	41013	51361.3	41084	52452.1	18700
51193.7	26573			51415	13039	52235.4	20966	52516.8	7279	51372.7	72584	51368.6	44239	52458	7233
51210.4	69060			51428.8	105080	52242.1	15888	52526.7	14702	51380.5	42634	51377.9	66835	52464.9	16190
51221.7	57043			51439	29144	52247.3	17723	52536.6	10031	51385.5	19968	51391.1	130617	52477.3	15477
51230.2	22268			51444.1	30992	52257.5	21665	52543.2	10709	51392.2	50531	51405	67216	52493.4	12019
51238.8	43969			51454.6	25026	52266.8	16712	52549.9	21004	51399.3	22395	51412.7	50693	52501.9	18696
51252	6030			51462.5	57051	52276	27237	52565.4	17444	51410.6	141883	51418.3	56321	52511.1	5829
51256.9	18108			51472.8	41074	52284.2	17791	52572.8	30628	51421.2	11845	51425	51298	52517.8	14188
51264.4	12212			51479.3	55846	52295	12108	52585.7	13868	51426.2	57146	51430.8	57621	52534.2	13227
51268.6	31052			51484.6	52887	52301.2	4163	52593.2	5168	51431.4	22452	51436.4	63274	52541.6	5309
51275.9	19593			51496.9	33658	52306	1592	52601.8	20134	51436	44963	51443.9	81850	52550.7	10852
51283.5	19971			51516.8	73387	52314.9	21039	52616.6	6328	51442.2	14172	51451.3	13601	52560.7	12100
51289.4	26137			51527.8	65970	52323.2	20203	52625.6	9996	51449.1	10875	51457.9	33358	52574.3	13139
51294	23322			51541.1	75738	52328.6	27552	52631.1	11358	51457.8	16475	51464.6	30913	52582.8	11829
51300	39961			51552.6	50586	52333.9	18132	52637.7	11679	51465.9	50287	51471.1	31239	52587.7	2087
51307.8	32127			51564.4	42540	52339.4	3143	52644	14158	51471.5	34771	51476.9	48899	52592.9	1853
51318.2	42198			51570.1	25614	52345.2	8681	52652.9	7862	51477.1	29667	51483.8	81667	52600.8	6645
51324.9	62232			51576.6	40586	52350.9	16431	52658.4	21341	51488.4	18094	51491.7	36770	52606.8	9225
51332.9	37190			51584.4	30033	52356	13995	52670.2	8229	51495.7	52780	51499.6	47919	52613.6	2324
51340.8	14445			51594.3	17073	52363.3	7466	52676.3	10444	51505	63465	51512.5	66215	52620.8	6401
51351.3	73347			51601.7	23519	52368.6	11636	52689	23069	51513.8	24177	51518.1	33861	52627.4	12316
51361.6	49862			51611.5	37099	52373.7	16795	52699.4	4245	51522.1	26601	51525.5	53357	52634.3	9133
51371.1	38462			51620.7	51294	52380.2	10314	52709.1	10117	51530.2	31764	51529.9	42335	52640.6	12215
51379.4	65557			51627.2	41471	52387.1	11484	52714.5	16138	51536.5	55145	51537.1	69591	52648.2	19785
51384.2	25944			51633.8	21717	52393.4	13265	52726.8	18633	51551.1	78894	51546.6	116777	52662.4	19898
51391.1	21266			51639.2	19720	52405.9	16119	52737.1	20981	51558.8	65660	51556.8	54477	52673.3	11937
51396.2	18770			51652.4	40677	52417.4	41714	52747.2	12731	51570.6	16165	51565.4	146152	52685.3	3937
51402.6	31883			51660.5	16415	52434.9	20055	52752.1	3408	51578	82292	51577	88646	52691.4	1581
51409.8	34115			51667.1	40451	52440.6	7358	52761.1	20416	51583.4	40948	51581.8	105370	52697.4	7188
51431.3	211165			51676.9	40143	52452.6	23197	52766.1	12282	51589.9	52829	51588	50037	52705.9	6476
51456.4	24782			51691.8	64902	52464	9293	52775	14032	51595.3	30092	51593	17463	52713.8	6874
51462.3	18692			51698.3	23208	52473	18583	52781.5	8689	51603.3	30989	51597.7	60105	52721.2	13806
51468.6	6441			51703	11812	52479.3	10348	52788.2	11673	51608.6	52904	51604.3	41237	52728.6	8261
51473.7	6214			51709.8	67704	52485.4	13304	52796.2	21799	51618.6	103248	51611.1	45796	52732.7	6626
51478.7	7719			51720.2	10902	52490.4	10362	52804.3	13768	51634.3	39073	51619.2	11896	52742.6	13747
51484.7	20093			51725.3	32821	52500.5	55638	52811	14380	51652	54200	51625.1	73011	52751.4	8604
51492.3	10888			51737.7	38629	52511.1	40504	52819.4	21113	51661.1	27566	51630.5	55049	52757.7	7369
51498.7	31799			51744.7	18935	52521.6	18524	52834.3	12241	51666.3	36810	51649.4	145266	52764.4	12241
51508	28769			51750.4	22888	52542.4	26861	52843.6	16482	51670.7	10428	51659.5	84658	52775.5	13258
51512.7	34759			51756.9	48398	52548.5	11125	52852.1	33512	51676.4	36056	51665.2	47233	52781.4	13699
51518.4	49360			51764.7	16318	52561.6	31875	52858.4	21691	51689.7	27044	51675.8	63567	52788.8	3961
51529.4	55774			51770.5	20910	52573.8	19563	52875.4	20604	51696.4	35264	51685.8	35702	52795.7	20136
51538.1	10275			51778.1	21751	52582.2	14256	52885.8	9718	51705.6	94413	51698.2	88807	52806.8	9757
51543.8	3095			51788.2	55707	52590.1	13010	52895	25482	51713.2	33334	51708	32558	52812.5	7108
51548.5	29306			51794.9	15711	52595.2	3491	52904.5	6649	51719	85137	51720.4	118561	52824.1	7169
51555.9	27519			51799.5	43110	52604.9	38447	52909.5	4507	51726.4	66997	51726.7	44161	52830.7	3347
51562.9	23733			51807.8	32219	52615	1923	52915.7	15519	51733.7	27299	51732.8	42968	52836.6	5833
51569.1	14214			51816.8	21426	52620.1	8508	52924.4	29012	51748	113463	51738	36881	52843.5	10545
51576.4	39167			51826.1	53890	52624.9	5999	52937.2	10756	51755.8	49590	51749.7	117945	52851.3	23798
51586.6	56068			51839.1	59611	52632.3	22626	52944.4	13839	51764.8	35845	51763.1	20130	52866.8	5380
51593.5	45661			51849.4	16710	52641	10744	52951.7	16837	51777.7	61016	51769	40718	52873.4	5843
51598.2	28464			51859.8	49641	52652.2	36100	52957.6	26450	51783.8	39694	51778.7	106591	52878	2861
51603.7	52471			51871	25390	52666.4	23716	52963.7	7295	51793.3	38891	51785.9	58488	52884.3	5935
51607.5	30761			51875.7	10166	52682.2	30793	52970.7	13884	51801.5	12159	51795.4	51476	52889	5221
51613.6	60351			51881.5	24112	52697.3	20060	52976.4	11992	51806.2	13501	51800.7	62832	52905.1	23789
51626.7	21116			51889.8	108323	52703	11657	52983.3	13048	51812.8	20367	51806.3	78312	52914	5444
51632.9	12790			51903.3	39700	52708.9	14333	52990.4	8019	51818.8	26731	51820.4	87717	52923.4	25673
51642.9	53952			51911.2	71219	52714.8	14889	52996.1	25434	51829.9	133865	51835	76906	52934	6286
51653.1	34221			51924.6	47489	52725.7	8521	53000.5	32044	51839.1	11244	51844.3	30430	52945.4	10404
51660	15569			51932.9	15328	52731	6201	53019.8	23086	51854.4	99162	51850.4	23819	52952.3	11081
51665.1	19890			51946.4	78753	52738.2	29937	53029	948	51867	13098	51856.3	74922	52958.2	9900
51671.4	9534			51965.5	64543	52756.5	12150	53034.7	5924	51873.2	27147	51862.6	45483	52967.4	6377
51678.4	13375			51972.5	26669	52761	14904	53041.7	21355	51878.2	34519	51868.2	33422	52975.6	7916
51685.2	36479			51981.8	90719	52767.4	15777	53049.5	9445	51887.4	33806	51876.5	68574	52983	3362
51700.1	128946			51991	51148	52778.6	25569	53057.5	17871	51895.2	100587	51883.6	53259	52993.6	24579
51709.9	39141			52000.8	102937	52784.3	9997	53072.3	39460	51907	108243	51889.6	78740	53016.5	21330
51720.3	30164			52008.3	69032	52789.6	8844	53083.2	13734	51915.1	56731	51895.9	41647	53024.1	4631
51726.3	55230			52019.1	129364	52796	9807	53087.5	13230	51922	52900	51900.8	75675	53028.5	3154
51741.2	15085			52037	16211	52802.8	21551	53093.4	22270	51928.2	14345	51907.3	58927	53033.8	8321
51750.1	13085			52042.3	52083	52811.3	16965	53100.4	12182	51940.9	71213	51917.1	74660	53040.7	17169
51757.9	21122			52048.4	19943	52817.9	16290	53106.8	3619	51950.2	79533	51923.4	64146	53049.2	4353
51774.8	150080			52054	19632	52825.2	11500	53116.3	24532	51960	87058	51930.9	58108	53054.9	11277
51789.7	44739			52063.7	56801	52831.1	13918	53126.6	7174	51973	24404	51937	15806	53059.8	9108
51798.6	75757			52072.7	35169	52841.2	11754	53134.9	24769	51983.2	79558	51943.4	30843	53065.4	5980
51806.7	51165			52077.7	20124	52853	23207	53150.1	12477	51991.3	42068	51948.9	42608	53075	21917
51812.1	19036			52084.5	30435	52874.1	45076	53156.5	25638	52000	6960	51955	26732	53087.4	20065
51817.7	31332			52091	25515	52888.6	8918	53165.2	13959	52006.9	76001	51963.7	29233	53094.4	10896
51824.9	12098			52096.4	10154	52895.3	14763	53176.4	21543	52017.5	38380	51971.9	18056	53100	7195
51834.1	28943			52103.4	27336	52900.7	10017	53198.6	32474	52027.6	36785	51978.2	51323	53107.7	4766
51843.8	18266			52114.7	36901	52906.4	3425	53215.6	18770	52036.1	56081	51984.7	29644	53121.1	14339
51850.2	23596			52126.1	35727	52911.6	2781	53225.1	23146	52043.7	86305	51991.8	67039	53128.5	6471
51855.3	21971			52133.9	37830	52917.3	6860	53231.5	11771	52050.2	130240	51997.8	132231	53136	12518
51861.6	31597			52140.1	39261	52922.3	4780	53241.1	46495	52055.9	41815	52004.1	95740	53147.2	3853
51868.5	32093			52144.8	38585	52930	5777	53249.7	15007	52061.9	38575	52008.7	134907	53151.9	5662
51874.5	25776			52152.7	53022	52935	16581	53259.4	18950	52067.7	51122	52015.5	197293	53157.6	23574
51880	30160			52159.7	42059	52942.5	13561	53268	7498	52074.6	58338	52039.2	94838	53167.8	7303
51886.7	35828			52164.8	17761	52949	4298	53272.9	22835	52079	18974	52046.5	85611	53175.7	7238
51896.7	44857			52169.9	22453	52955.3	18711	53279.5	4015	52088.3	51042	52057	165214	53180.6	3105
51904.1	10714			52176	64459	52965	9668	53285.5	15216	52094.1	12305	52069.5	50638	53186.3	3455
51910.4	53287			52187.1	77415	52973	11418	53299.1	50326	52099	3427	52078.9	99473	53202	15464
51918	19418			52196.3	16489	52979.9	22822	53313.5	32177	52104.1	5106	52089.1	30107	53217.1	8922
51924.1	15129			52206	36931	52994.9	35699	53322.4	6943	52114.3	69076	52095.9	37050	53227	25275
51944.3	38004			52211.9	53892	53004.6	13494	53327	18638	52124.4	36856	52110.2	114496	53238.2	13719
51950.1	45741			52218.2	51623	53010.7	6403	53339.1	12623	52139.3	170647	52118.9	39549	53243.2	22513
51956.5	41493			52224.6	38766	53018.6	19293	53348.2	5857	52146.6	58997	52123.6	22884	53248.6	7549
51964.7	54525			52231.5	37880	53030.2	13728	53353	16067	52154.3	65237	52129.1	79447	53258	6912
51971.3	26603			52237.1	33261	53049.5	47535	53364.1	6376	52160.4	55406	52135.8	43467	53263.8	9926
51978.1	33980			52248.2	69891	53068.1	22674	53370.6	12075	52166	10408	52141.9	67398	53273	18186
51985	57468			52258.5	51338	53075	13679	53379.9	8297	52170.9	28304	52149.5	71476	53284.4	3442
51993.3	37747			52266.2	41681	53086.7	18103	53386.4	23281	52185.8	64457	52158.3	126717	53293.5	9558
52000.2	18856			52274.5	45318	53094.7	30551	53397.5	14483	52197	51258	52170.2	40379	53299.2	9200
52007.7	54762			52280.7	35230	53101.6	8370	53404.8	9721	52206.8	19746	52176	40135	53312.8	42964
52018.5	48765			52287.2	37449	53109.5	19147	53416	16778	52212.2	19935	52181.1	39471	53326.5	12699
52024.1	19029			52292.2	40235	53118	11299	53420.7	10848	52218.4	14759	52188.2	44766	53337.3	4467
52028.8	34561			52298.3	36745	53124.9	18048	53428.5	19755	52225.7	21467	52194.5	22493	53345.7	810
52033.8	144952			52303.9	46788	53130.9	4666	53439.2	20078	52231.2	13686	52199	36971	53351.9	7822
52046.9	39712			52316.5	59274	53139	21605	53445.9	8545	52235.6	46263	52207.7	97555	53366.4	19305
52052.6	19095			52324	76609	53144.7	13027	53460.6	36999	52243.8	24454	52215.1	44902	53380	5755
52061.9	62602			52330.1	28355	53154.6	35280	53469.6	8877	52251.3	33079	52224.3	76965	53385.6	6878
52069.8	29538			52337.4	27174	53164	4488	53475.4	7403	52257.8	38468	52230	177837	53401.4	13516
52079.2	35803			52341.7	20862	53168.8	8642	53483.9	11143	52262.7	21336	52242.4	87366	53411.7	9709
52090.2	83729			52350.7	24561	53176.8	15333	53491.6	18444	52270.5	79918	52248.2	85398	53418.1	5988
52102.5	112931			52355	4727	53185.7	9378	53497	25207	52279.4	64528	52255	42065	53425.8	8035
52116.3	63084			52363.5	51803	53191.9	6018	53505.3	4184	52285.9	35353	52260.3	37237	53432	3828
52129.6	32073			52373.5	46755	53196.2	7343	53510.6	2242	52290.6	52732	52268.9	157345	53436.6	3927
52135.9	16467			52381.8	31896	53200.9	9254	53516.3	13907	52296.9	57945	52279.2	41265	53446.2	8946
52142.5	8104			52387.2	39822	53212.4	20467	53529.2	19390	52302.9	45988	52284	5059	53455.8	10496
52150.3	10583			52392.7	11740	53217.1	6879	53533.5	28627	52310.5	25879	52289.8	81913	53461.2	15017
52157.9	35724			52397.2	26042	53222.7	19170	53545.4	20762	52317.8	12054	52294.6	14661	53466.8	10589
52165	48749			52402.4	32807	53228	16793	53551.9	6203	52325.2	41175	52300.3	39725	53479.3	1935
52171.7	47223			52409.2	35283	53232.5	11842	53562.2	9986	52331.4	54036	52307.2	41510	53484.3	5334
52178.1	40670			52417.5	56100	53242.1	46005	53570.9	13499	52338.1	49736	52312.2	50097	53500.8	16464
52183.4	32605			52423.2	36247	53251.6	12724	53582	8964	52351	68404	52317.8	43175	53523.3	23675
52191.6	72251			52431.5	67640	53259	5326	53597	28761	52359	58465	52322.5	76158	53534.5	16002
52197.9	34295			52440.6	59094	53264.6	13906	53607.3	13567	52364.5	56974	52330.2	75046	53540.2	5488
52206	34310			52446.4	29906	53273.6	41087	53622.8	18593	52371.3	28682	52337.1	56254	53547.1	16227
52220.3	45190			52452.9	30855	53284.4	18043	53634.3	12247	52380	39211	52346.3	56037	53555.9	1981
52226.9	49838			52467.8	73109	53298.3	52820	53648	9854	52388.9	57685	52364	72753	53561.4	9411
52233.9	58058			52474.9	77845	53313.6	31980	53652.9	15824	52401.6	69781	52370.1	52966	53572.3	4765
52241.9	43910			52481.8	56808	53322.3	10359	53657.4	20598	52410.9	56351	52375.9	49745	53579.1	7030
52247.8	12042			52489.2	75099	53328.6	6747	53669.7	10475	52419.2	41524	52381.2	31453	53586.3	9375
52255.6	48094			52498	19186	53333.9	8662	53675.6	15181	52424.1	46204	52387.3	49073	53598.9	26447
52266.6	57245			52506.3	19676	53341.2	10851	53689.4	9621	52429.6	16680	52393.8	51557	53615.2	16125
52272.4	40479			52512.2	19096	53347.7	8371	53697.1	7039	52435.3	38302	52403	126384	53631.7	6784
52279	34433			52520	27249	53355	4880	53702.9	7768	52450	60148	52412.5	49772	53639.8	15035
52284	2238			52530.1	22201	53365.1	22364	53710.6	19115	52455.8	86286	52421.8	74175	53652.2	4201
52289	23816			52536.2	22049	53379.5	7254	53717.7	17784	52469.7	92104	52432.2	64400	53658.5	7719
52295.5	49475			52544.1	62420	53386.7	18540	53724.4	9829	52475	21470	52438	18786	53670.2	25090
52303	31367			52551	18991	53392.6	13562	53730	19719	52481.3	32153	52443.3	50906	53682.7	4498
52316.1	68194			52555.2	23250	53398.2	3591	53742.9	40924	52488	38015	52448.5	121685	53688	3656
52325.6	30772			52561	29175	53412.5	21482	53750.3	10929	52494.8	23584	52454.5	27839	53694.6	1453
52337.8	49155			52574.7	28811	53420.2	20937	53756.1	13141	52501.7	44656	52466.5	380554	53700.7	943
52344	6220			52584.4	24469	53426.1	10739	53761.2	26788	52508.7	70233	52475.3	127485	53708.2	14069
52350.3	33170			52591	34282	53435.9	21329	53770.5	8732	52520.1	21193	52484.2	101707	53716.6	5185
52356.9	43128			52598.8	53067	53446.2	6759	53774.7	6096	52528.5	59525	52489.4	40929	53724.6	18577
52363	36215			52609	39150	53451.3	14817	53787.7	14587	52537.6	59786	52495.2	29582	53733	2927
52369	26810			52615.1	47332	53457.6	12546	53794.5	10798	52543.5	25199	52500.1	54734	53739.4	23323
52381	59062			52628.3	69486	53465.1	7311	53801	7821	52550.3	43171	52508.5	64374	53747.8	10236
52389.9	30023			52642.1	46425	53472.8	12795	53807.5	3895	52559.7	67140	52513.9	25977	53755.3	6796
52394.8	31315			52647.4	26046	53479.2	10453	53815.2	32560	52564.9	108162	52519.9	38659	53762.5	4590
52404	18068			52654.4	52334	53484.6	14390	53833.2	23490	52577.4	38760	52525	46685	53768	7999
52410.1	51346			52661	25522	53496.1	34917	53844.3	13267	52581.5	42262	52531.9	84579	53773.6	11554
52420.4	19113			52667.5	33598	53514	15286	53849	16630	52593.4	49106	52537.9	56302	53780.2	3507
52428	8296			52676.2	26328	53523.8	14999	53859.2	21140	52608	151842	52551.2	127554	53789.4	18237
52433.9	10989			52683.6	24399	53531.4	11559	53868.3	22953	52623.3	78494	52557	20771	53795.5	10238
52442.4	33154			52691	65832	53537.3	8203	53877	13574	52634.5	42212	52562.1	59073	53802.6	15260
52452.5	82713			52698.5	38331	53541.7	11796	53884.3	19496	52640.8	22765	52569.1	51265	53816.6	14998
52457.6	91231			52709.6	167657	53552.1	25968	53892	16129	52647.5	15356	52578	120170	53822.1	13523
52466.5	54472			52733.2	40435	53561.5	31045	53897.7	15083	52652.9	64492	52586	59002	53828.6	4984
52475.3	120617			52752	80440	53570.3	10894	53902.8	9629	52659.1	58716	52594	58628	53834.3	10247
52488.2	32909			52764.3	46176	53576.8	9356	53908.6	3299	52664.3	42674	52602.2	24009	53838.6	4323
52495.5	43320			52772	37916	53582.3	7871	53919.3	33048	52670.8	82132	52611.3	65510	53847.3	11704
52506.7	11021			52777.7	16134	53587.6	10944	53932.4	5378	52676	38600	52619.1	44682	53856.2	6533
52513.3	19240			52789.6	54368	53592.8	10575	53938.4	10625	52684.5	34356	52624.5	63506	53867.1	19912
52521.9	60333			52798.2	15365	53598.9	28485	53942.6	7268	52692	14726	52629.8	20322	53876.8	7880
52527.9	50144			52803	23592	53606.4	13885	53948.1	25074	52698.4	95966	52635.9	15489	53883.4	20985
52533.1	20918			52809.3	28989	53613.8	4816	53956.9	12806	52707.2	86468	52640.5	34874	53899	6323
52538.3	41538			52819.4	69364	53619.6	12038	53963.4	8258	52713.7	95526	52646.2	46880	53906.2	13722
52549.6	95422			52824.4	53782	53631.8	22863	53970.7	20525	52720.8	155265	52653.9	60223	53912.1	3570
52560.1	50445			52829	11489	53639.4	9446	53979.1	48294	52731.9	6801	52660.7	120399	53921.5	13447
52566.6	28536			52833.2	34562	53645.2	7285	53990.2	11854	52739.8	14822	52667.9	67187	53929	11359
52572	32582			52842.4	18612	53651.8	6745	53995.6	17419	52748.6	98635	52673	62213	53936.9	9314
52579.1	15124			52849	33682	53657.5	30310	54005.8	8136	52759.2	15727	52683.5	79851	53943.9	7327
52588	19705			52861.8	82329	53675.3	44710	54010.8	13213	52765.1	32291	52691.4	76306	53951.8	13838
52602	86769			52869.9	26619	53692.3	38324	54017.5	10619	52778.9	84421	52699	30872	53957	5946
52607.9	65232			52876.2	26568	53701.3	3010	54023.1	5360	52784	23701	52709	164545	53966.8	16927
52614.2	56416			52882.7	30176	53705.6	10118	54029	18692	52791	31020	52713.9	73601	53981.3	36052
52620.6	30280			52889	49220	53711.1	9247	54036.3	17070	52798.2	54813	52721.3	22285	53993.4	7231
52629.1	62314			52894.4	43803	53718	3137	54046.7	4779	52807.4	76615	52730.6	92167	53999.5	4590
52637.2	15785			52900.6	41337	53723.4	17082	54053.2	18336	52821.5	61966	52744.4	35713	54005.6	14670
52649.6	63190			52908.1	32425	53729.7	10593	54062.1	23095	52832.4	50435	52749.6	37391	54011.6	5442
52662.8	44929			52916.9	34268	53739.1	38546	54067	10736	52837.9	13290	52755.2	71071	54017.5	8089
52671.1	99287			52931	43878	53749.9	12074	54077	7935	52845.2	15512	52763.5	72595	54026.1	16026
52681.9	21313			52939	21525	53759.1	33111	54082.2	12632	52853.9	61661	52768.6	27084	54037.8	11108
52688.2	27774			52951.2	83003	53768.4	23086	54090.1	26271	52860	10230	52779.1	114535	54046.8	4526
52693.7	48336			52962.7	66346	53785.1	35029	54101.3	20485	52873.7	83107	52785.5	55562	54051.1	9940
52702.8	51504			52974.4	43175	53798.6	32252	54115.7	50863	52884	29670	52791.7	28597	54055.9	18441
52710.9	44943			52980.1	22838	53810.2	15664	54143.9	41780	52890.7	33768	52799.6	78420	54062	15732
52716.8	25104			52985	13390	53815.7	15183	54157.1	16207	52896.2	22545	52807.7	53971	54067	2955
52723.9	46411			52992.6	36020	53821	18082	54162.5	14945	52901	31270	52824.1	194017	54081.6	13497
52730.9	29719			53000.7	18257	53826.8	8545	54169.2	18889	52910.8	37785	52837.2	94402	54093.3	25468
52740.9	63082			53006.4	24494	53833.3	14148	54177.9	13899	52918	34820	52846.4	27539	54101.2	6625
52747.6	52641			53011.7	24121	53845.3	45459	54182.6	17248	52924.2	55634	52853	13834	54110.8	14246
52754.3	35838			53017.8	32281	53860.1	28239	54193.3	25095	52929.3	34063	52860.6	34698	54121	10647
52760.1	14509			53022.8	41048	53870.2	5729	54208.6	20336	52936	42716	52870.2	65614	54133.9	18764
52764.9	53933			53029	63818	53885	37805	54217.1	12008	52944.6	131484	52879	38810	54147	16092
52772	26154			53036.7	49782	53897.4	18689	54229.2	18757	52953.8	32166	52884.9	24745	54156	6757
52785.8	40157			53042.4	30521	53906	23400	54236	7426	52961	51524	52891.4	30919	54161	1765
52805	152454			53049.9	24174	53915.8	7218	54247	31212	52968.5	38372	52896.2	22788	54166.3	10317
52818.2	32769			53057.7	12925	53923.5	39479	54255.7	20287	52974.2	30885	52900.4	43890	54178.4	13162
52823	54394			53064.8	22913	53933.5	6803	54263.3	16876	52980.2	29093	52908	37149	54185	11789
52828.6	32189			53070.6	37618	53942.4	30670	54273.2	6028	52986.7	49673	52912.9	45718	54193.2	2871
52834.7	55029			53078.9	27831	53952.6	8060	54277.8	5382	52996.8	3622	52919.6	62844	54201.6	12831
52843.5	47841			53085.3	53427	53969.7	26930	54282.8	7220	53008.6	60678	52926.4	49044	54208.6	10516
52859.8	56296			53092.4	20326	53980.1	51076	54287.5	3626	53020.1	95334	52933.3	41804	54217.8	10705
52866.6	53034			53099.9	76704	54001.1	49367	54301.4	25846	53028.8	19406	52942.8	51256	54225.8	14286
52876.4	49774			53113.6	33690	54018.5	16883	54313.3	12691	53034.2	17485	52949.4	37749	54237.2	7691
52885.4	87620			53120	20281	54027.1	11768	54321.5	12399	53039.5	26011	52955.4	52056	54246.2	8918
52893.9	38159			53125.4	18065	54032.4	12057	54329.8	10704	53045.8	23598	52961.8	24816	54254.1	14034
52902	30901			53131.8	29463	54036.6	21902	54343.6	37573	53051.9	17784	52967.5	42008	54265.1	3844
52907.8	18475			53139	28308	54050.6	27072	54358.6	15698	53058.5	64583	52974.2	143575	54274.6	21995
52915.8	29215			53147.7	47118	54060.5	46172	54368.9	7565	53083.6	120680	52984	48805	54283	10495
52922.9	33779			53154.3	43786	54073.7	16438	54374.7	8408	53089.8	30738	52991.9	44161	54288.3	3524
52929.5	19361			53166.4	70590	54082.7	33539	54386.2	23076	53096.9	30721	53000.4	92845	54295.8	6604
52936.8	59394			53175.5	46101	54088.3	15452	54395.4	20612	53103.5	26896	53013.3	178232	54308.8	5579
52942.7	91108			53182.1	53792	54094.3	30811	54407.7	23568	53110.1	72952	53025.1	47162	54317.7	11478
52952	31092			53189.7	47382	54101	3334	54416.5	19978	53116.1	41334	53045.2	125519	54329.2	16029
52960.1	41565			53196.2	53712	54109	23243	54429.6	8710	53121.6	63118	53052.2	87891	54341	6146
52965.1	23689			53207	27279	54119	4268	54438.6	19036	53127.4	84448	53060.1	76238	54350.9	12947
52976.9	55128			53213.8	16205	54127.4	21850	54448.1	2207	53136.9	44340	53066.7	113681	54363.3	21022
52984.9	49650			53219	69291	54133.1	10577	54455.6	20453	53144.4	81827	53072.1	42689	54368.6	3841
52990.6	46284			53224	33612	54137.9	7762	54463.5	8480	53151.9	9834	53078.2	39170	54377	16387
52996	43976			53231.4	39956	54142.7	13918	54469.7	25873	53157.3	21953	53083.6	63716	54386.8	27642
53002.3	59126			53237	3978	54148	15159	54478	8805	53164.6	39869	53091	50541	54401.4	3049
53008.4	30953			53243.2	40711	54152.9	11120	54483	10870	53183.1	109600	53100.1	45340	54405.6	5502
53016	30103			53249.2	36292	54161.7	25111	54489	6875	53190.6	22375	53108.1	30524	54411.9	3771
53021.6	33040			53256.3	32443	54171.1	17081	54495.8	12242	53195.9	58329	53114.3	37995	54416.9	8903
53029	36136			53262.9	18112	54181.7	42528	54502	8988	53201.9	80996	53119.2	70822	54422.3	1683
53035.9	14563			53269.3	37252	54190.5	17776	54508.7	10262	53207.9	45943	53124.2	54554	54428.5	7028
53041.8	7083			53278	53918	54194.9	8999	54518.5	39577	53213.5	61609	53130.4	19432	54439.5	11624
53047.7	38430			53286.5	34080	54206.3	31429	54528.3	12975	53220	73407	53137	29733	54450.3	6334
53054.2	33146			53295.1	39037	54225.2	14722	54539.4	24743	53225.9	33295	53143	80627	54458.6	13081
53060.1	37394			53302	39304	54230.3	11003	54555.3	32253	53231.8	67200	53149.3	69909	54474.3	10337
53076.6	110589			53307.8	44432	54234.9	16258	54565.2	11083	53237.2	68745	53159	132982	54483.1	15019
53081	18666			53313.4	33652	54245	34177	54573.8	12058	53247.8	126551	53168.1	124662	54491.6	36133
53085.5	69406			53318.6	37871	54256.5	24666	54581.6	17219	53258.5	62792	53179.2	183979	54505.4	8587
53092.1	78834			53324	13559	54261	8793	54589	9580	53264.5	72745	53185.9	89128	54511.1	7770
53103.2	29115			53329.6	33862	54266.6	13968	54594	7793	53271.8	56842	53192.2	87529	54516.2	8856
53111	56057			53336.3	50049	54275.3	15724	54602.8	22389	53278.2	79319	53200.8	127817	54523	4547
53126.3	50304			53343	13371	54280.7	8535	54612.4	10106	53283.7	54470	53208.8	23187	54530.1	10965
53132.6	30611			53348.2	74195	54288.1	7485	54619.1	6276	53288.6	42523	53215.3	73394	54541.5	4151
53137.8	24768			53354.9	26669	54295.7	17843	54626.8	50776	53294.4	29506	53221.9	65050	54551.6	10428
53144.4	34324			53360.4	34917	54304.4	4800	54639.2	13609	53302.4	28897	53227.9	59306	54557.3	8474
53152.5	21706			53366.8	55489	54311.1	10568	54647.7	4599	53308.8	86788	53233.3	75809	54561.7	12460
53158.3	26916			53372.2	42876	54321.3	33855	54654.2	14682	53315.5	36034	53239.3	48226	54571.5	4983
53168.8	61769			53378.3	37428	54340.8	48422	54659.1	7858	53321	41964	53244.7	52219	54578	13929
53176.7	24391			53384.4	10643	54360.9	35402	54666.6	10848	53327.7	57273	53253.6	88742	54587	11576
53183.4	37993			53388.8	30709	54374	8356	54676.7	20388	53335.9	291007	53267.9	63104	54601	18026
53188.1	41861			53394.6	56512	54378.9	7233	54685.4	18467	53364.1	60339	53274.7	79722	54616.2	5235
53199.9	28490			53401.6	39876	54384.2	8533	54703.7	61232	53370.5	167642	53281.2	128165	54621.9	11332
53207.3	14046			53421.8	145961	54393	20535	54716.8	21868	53383.2	192832	53288.3	66125	54626.7	10785
53215.4	16392			53436	39898	54397.6	11182	54722.6	38242	53397.3	46171	53294	28270	54632.5	7948
53221.6	8954			53445.5	32283	54403.3	15364	54735.6	22272	53403.1	22679	53299.3	81249	54639.8	7285
53231.5	64972			53452.3	37458	54407.6	8775	54748.2	19103	53408.5	86464	53307.7	75701	54647	4316
53240.2	27723			53457.8	15241	54415.1	13573	54755.8	18648	53421.8	77017	53319.8	68969	54653.9	10696
53249.8	52565			53463.9	43551	54420.6	3951	54761.6	10817	53430	84388	53325.4	59243	54663	6463
53255.6	41868			53481	183492	54426.8	12956	54771.9	52062	53438.6	89388	53331.1	104369	54671.1	5483
53262	8449			53490.1	118690	54433.7	15337	54790.1	4948	53449.9	53569	53336	49151	54678	18887
53275.9	68966			53498	73785	54444.3	12054	54795.4	28375	53458.2	62047	53342.3	25847	54687.5	2771
53285.6	23495			53507.8	90218	54453	4723	54801.4	8182	53463.5	77399	53350	45234	54691.9	1767
53291.8	51150			53518.4	156141	54461.4	13533	54806.3	11730	53469.4	136528	53358.2	82021	54698.3	11904
53300	17990			53530.7	41010	54475.3	33904	54812.6	30099	53476	110498	53366.8	50204	54710.1	6656
53305.8	10749			53537.5	42970	54484.2	12351	54827.3	19787	53480.6	22155	53373.6	74825	54715.3	4788
53315.9	32800			53546.2	66222	54495.6	35517	54837.5	18566	53486.7	33740	53380.3	70485	54720.5	24605
53321.5	23446			53551.5	12479	54501.2	17191	54848.4	4146	53492.9	106932	53386.8	135989	54729.1	8125
53327.7	20305			53556.8	24350	54507.6	13124	54856	11741	53505.2	307633	53420.8	203210	54734	6357
53337.8	66686			53563.5	17930	54512.2	3515	54861.4	11975	53517.8	87277	53428	79541	54741.4	6221
53344.3	19301			53569.9	7594	54516.8	11197	54866.8	27246	53527.4	84743	53434.1	44531	54748	3884
53349.2	24546			53578.2	23378	54523	11328	54874.9	3925	53539.5	89439	53440.2	57069	54753	2418
53355	4032			53585.8	26157	54529.9	17652	54880.6	9479	53548.2	60599	53447.6	47442	54759.7	23399
53359.7	46017			53592.2	37069	54534.7	6595	54891.3	14128	53554.8	40330	53454.4	70680	54767.3	11078
53366.4	41177			53598.1	45293	54544.5	7798	54896.9	11962	53562.2	75542	53460.5	58949	54776	19215
53373	21531			53611.2	110323	54552.7	35532	54906	38620	53569.3	64591	53466.9	35867	54784.8	6631
53378.8	53101			53629.7	105206	54565.1	19722	54925	39200	53576.5	149174	53472.9	89953	54795.5	23508
53383.7	23517			53641.4	29202	54573.7	14293	54938.5	20783	53582.6	122113	53480.2	130447	54809.7	19600
53392.2	77685			53647	34823	54580	12849	54955.2	21468	53588.6	59360	53487.7	174963	54819.5	10001
53407.2	30704			53651.7	21526	54591.8	33946	54970.3	27584	53594.6	65169	53492.6	131740	54823.7	9167
53416.5	24575			53656.6	30940	54603.1	5795	54975.4	4346	53600.3	29176	53497.7	123485	54832.4	22023
53426.4	49172			53665.9	86387	54613.4	11800	54982	28462	53612.8	169551	53506.3	151509	54846.4	3600
53436.2	53688			53673.1	40092	54621.2	5249	54991.5	9613	53623.8	54553	53514.4	73319	54853.6	7336
53443.8	48729			53678.6	73582	54625.7	14654			53632.2	44676	53522.5	112396	54862.3	14913
53453.1	40263			53684.9	20950	54633.5	21570			53640.2	40610	53534.4	111604	54873	4170
53460.7	31235			53690.6	55457	54644.3	24861			53646.9	128721	53541.4	24454	54879.1	5320
53469.1	54951			53696.9	59031	54651.3	12236			53652.9	111972	53546.3	59703	54884.7	13478
53478.4	33271			53703.7	76856	54655.9	12150			53658.1	120034	53554.2	36486	54895.6	7650
53486.6	89448			53709.2	30507	54660.7	13321			53664.9	58045	53560.7	87119	54904.2	22201
53497	55285			53716.3	48110	54666	6400			53671.4	28884	53569.3	84427	54917.2	4150
53503.1	43227			53721	8603	54672.9	12308			53677.1	65032	53575.6	136003	54925.2	6335
53507.9	47221			53726	24474	54678	1256			53683.3	88394	53584.1	70172	54931.9	5691
53512.8	18951			53732.9	22624	54685.4	23137			53689	53073	53593.2	111619	54938.8	9473
53520.1	41719			53742.7	29004	54696.1	12799			53695.3	48874	53601	65293	54949.8	10142
53526.6	25074			53753.2	16746	54702	19430			53702.1	77012	53608.8	114915	54959.8	3839
53532.3	27799			53762	17607	54709	3928			53708.8	108612	53618.7	84200	54968.7	22103
53539.6	15358			53767.2	23665	54720.6	66891			53716	137650	53626.3	256024	54980.3	3725
53547.5	33006			53773.1	47514	54733.1	22004			53728.8	37119	53634.5	101500	54985	8883
53563	44617			53782.8	96511	54741.1	20577			53735.5	53176	53641.3	96424	54989.9	4728
53569.4	28021			53792	54715	54753.5	32049			53742.7	57340	53647.3	122265
53575.8	38382			53797	24858	54762.8	7620			53760.4	61794	53654.9	280161
53581.1	17883			53810.9	50257	54769.5	29561			53771.8	40349	53664.2	105967
53586.1	81695			53822.9	14707	54781.1	27561			53778.9	63162	53669.6	46514
53593.3	17736			53838.6	62557	54795.2	35677			53785.7	62247	53675.8	40536
53597.8	36867			53847.1	42861	54809.3	22311			53793.1	75085	53683.2	77637
53610	70855			53854.3	13023	54814.9	13210			53803.4	41496	53691.2	53661
53626.1	51439			53860	11732	54820.8	4222			53811.3	35657	53698.6	95496
53633	41235			53866	33733	54827.3	11249			53816.1	10882	53717.2	125621
53638.1	38884			53872.1	47110	54834	18934			53822.8	18099	53725.6	53472
53643.4	42479			53877.4	26309	54848.9	20905			53829	21343	53731	89824
53650.3	27913			53885.8	74568	54858.9	14740			53836.1	23196	53739.2	153495
53656.1	28972			53899.4	14810	54871.7	18650			53844	23556	53755.4	138644
53661.7	21509			53905.2	18691	54884.3	16920			53851.1	39852	53770.5	130349
53669	31155			53919.3	61943	54890	10917			53856.9	39431	53776.8	13905
53677.1	41921			53929	27506	54896.4	21740			53868.1	90195	53784.1	53359
53688.4	54520			53938	34074	54902.8	16567			53882.2	39912	53794.8	54617
53697.3	43943			53944.3	33146	54907.8	12793			53888.8	25977	53803.5	66596
53704	47702			53953.7	21037	54915.8	11088			53896.5	16736	53809.6	30734
53711.2	37163			53967.7	28583	54924.9	9484			53903.3	64642	53819.9	59794
53718	52144			53974.7	22767	54932	5189			53910.7	12424	53828.3	36258
53724.8	67179			53983	24391	54937.6	14276			53920	14419	53837.8	100035
53732.4	68061			53991.1	24998	54951.5	29966			53926.9	4175	53845.8	20779
53747.5	57221			54001.5	6689	54963.2	11500			53941.5	69815	53851	2841
53757.8	33137			54008.3	20518	54970.9	18719			53947	9846	53858.5	35399
53763.6	39010			54013.1	24330	54978.8	25510			53956.2	41837	53862.7	32687
53770.3	31434			54018.8	24676	54987.9	3517			53973.4	35329	53870.6	92523
53777	28097			54025.8	23077	54995.4	10315			53979.6	27986	53883.6	31597
53783.2	12886			54030.7	26820					53986.7	19726	53890.7	54173
53789.8	25506			54036.2	40475					53993.8	26483	53899.7	41440
53797.2	34826			54044.8	74596					53998.9	29543	53906.3	32540
53802.4	51201			54050.5	81298					54004.5	29986	53913.4	21271
53810.5	52722			54056.6	78997					54016.6	79844	53921	20945
53818.9	30453			54063.2	45291					54025	23984	53927.6	23697
53825.2	45799			54076.8	36777					54033	47668	53932.5	46040
53835.3	68919			54085.3	69019					54039.2	48881	53940	111403
53842.6	44337			54094.7	13699					54054.9	343488	53951	57715
53848.2	18130			54099.7	58083					54062.3	60084	53957.1	73606
53853	52145			54106	26063					54068.5	41529	53964.6	37027
53858.9	49967			54112.5	24250					54074.7	38528	53972.6	21195
53866.3	24380			54117.2	13009					54089.4	51142	53977.8	22724
53871	46657			54124.2	12364					54098.8	22105	53988	35184
53875.9	43766			54133.3	52762					54105.5	36396	53993.2	23274
53880.8	41082			54145.5	42779					54116.1	41224	53998.9	38423
53887.3	70432			54154.3	42413					54122.1	47541	54004.9	26167
53897.7	61565			54160.1	24139					54128.6	22894	54012.8	106034
53910	67990			54166.8	18088					54135	20741	54025.3	14259
53918.3	52162			54172.4	29354					54142	25278	54032.5	41929
53926.4	29523			54181	24535					54147.9	10667	54037.9	29747
53933.4	43348			54201.4	156640					54157.3	20833	54048.5	58702
53946.6	104770			54210.2	62510					54168.8	132326	54057.4	37896
53955	42939			54216.7	54090					54178.4	30224	54065	107680
53961.1	40077			54228.6	145612					54193	55031	54081.5	29411
53967.8	10358			54240.2	39895					54203.2	40526	54088.9	41779
53975	23243			54249.2	70834					54211.5	106474	54099.3	16249
53980.3	14812			54258.3	38267					54218.2	55019	54105.9	68939
53985.9	51033			54264.2	54084					54227.8	125541	54112.5	53352
54003.8	191681			54270	45445					54235.7	71523	54118.2	62002
54023	36653			54277.3	61431					54243.2	52716	54126.7	42587
54029.2	32807			54288.5	56190					54248.2	70938	54133	29066
54035.1	64308			54298.1	127802					54255.6	69058	54150.6	135267
54040.9	47194			54304.6	40785					54261.4	13412	54160.9	29156
54046.6	33503			54309.6	79594					54268.1	118004	54173.3	160637
54054.3	47186			54316.2	64260					54278.9	136787	54184.4	59265
54063.3	75829			54325.3	211917					54288.9	92930	54189.9	79340
54072.8	38908			54336.8	58203					54301.2	157831	54196.4	87625
54079.1	31128			54343.2	79814					54309.1	98060	54206.9	124319
54086.8	49964			54352.1	140785					54320.8	184092	54217.3	119107
54094.1	23219			54365.8	100271					54330.9	122450	54226.3	227259
54099.3	14934			54370.9	52157					54336.3	53245	54240.3	134522
54106.2	43280			54380.2	136337					54344.7	297177	54254.4	145159
54118.4	86555			54390	94829					54356.7	237206	54260.3	92365
54126.4	35756			54399.5	124848					54365.7	245682	54266.9	170283
54132.8	34611			54411	55997					54381.9	588222	54273.1	148868
54140.4	38773			54417.3	99216					54394.7	110389	54279.2	84219
54148.1	56964			54426.5	72318					54401.1	149986	54285	95477
54153.7	58219			54432.9	65474					54407.7	139946	54294.7	103749
54160.5	59211			54438.4	90299					54413.9	350191	54303	159036
54167.5	61087			54444.6	94001					54421.2	453796	54308.6	171119
54175.5	45088			54451.6	120989					54432.8	169519	54315	106290
54180.7	30522			54458.6	140554					54441.4	310069	54321.3	116772
54197.1	164662			54465.5	81867					54448	279856	54326.3	156299
54208	50962			54471.2	90954					54453.1	126061	54336.2	335992
54217.1	41676			54476.1	48348					54458.6	201570	54341.8	139778
54223.9	38678			54484.3	131626					54465.6	344942	54347.5	183423
54230.1	49038			54493.5	93421					54472	210536	54355.2	177240
54235.9	80345			54500.4	139310					54477.6	155337	54365	285344
54243.4	36744			54508	100966					54483.7	173352	54375.6	175950
54252.5	13697			54513.9	89549					54489.5	206503	54382.8	181079
54266.4	54554			54526.9	200445					54494.8	234636	54390.6	319016
54273.3	84932			54534	87405					54501.1	242236	54397.6	154072
54280.4	7939			54539.5	73693					54507.8	386984	54404	184640
54285.7	39574			54545.2	42796					54518.6	196959	54410.4	166953
54294	25744			54561.8	289067					54524.8	195917	54416.2	88590
54300.9	44578			54573.6	68207					54532.1	98041	54425.2	304241
54306.5	30660			54579.9	128055					54539.4	205537	54432	239286
54310.7	30967			54586.7	132590					54546.5	214539	54446.7	587770
54317.6	26641			54593.9	57015					54551.6	264192	54458.4	274335
54324.1	14392			54602	85624					54561.3	358376	54463.1	293241
54330.7	45352			54606.8	103885					54568.2	324982	54469.2	249619
54338.2	30008			54613.3	65275					54578	390195	54481.5	689598
54346.9	26769			54620.9	119859					54585.1	172645	54495.2	238354
54353.2	34294			54629.9	31610					54591.3	170769	54500.8	176311
54360.4	22437			54635.7	82094					54596.8	158795	54512.5	412927
54364.7	12365			54642.4	43976					54606	334474	54519	244466
54372.1	28022			54647.3	53773					54612	200660	54524.7	147928
54379.8	34412			54663.4	118611					54618.2	176203	54532.5	538498
54387.1	33353			54670.1	70533					54629.1	266005	54544.3	206623
54393.3	18655			54677.3	65855					54635.3	144792	54550.5	218818
54401.3	35583			54685.3	219283					54642.7	527981	54557.6	263005
54409.6	18417			54707.2	144203					54654.6	76033	54563.2	247753
54416.7	33207			54718.9	37285					54659.9	148637	54569.5	224515
54435.7	30878			54724.6	93038					54665.9	194565	54574.4	161533
54442.6	13890			54735.5	120549					54671.6	81446	54579.1	385070
54449.3	17685			54744.6	134928					54677.6	188505	54585.2	217029
54459.1	35866			54756.3	41074					54684	212550	54592.3	288241
54465.3	24760			54762.6	42060					54690.1	138669	54600.4	205094
54473.8	36567			54768.9	47553					54698.7	138773	54606	158749
54484	28066			54776.2	66455					54715	266969	54611.1	224862
54503.2	87475			54782	21746					54720	283125	54616.6	225382
54514.6	15531			54787.6	62291					54727.7	277101	54623.8	398542
54521.4	42674			54795.3	12180					54734.8	235734	54633.9	179311
54527.9	24457			54802	12579					54741.7	169570	54641.3	277637
54536.4	61464			54806.8	20400					54747.6	187115	54648	141034
54545	50299			54816.2	56038					54755.7	213908	54653.6	75810
54553.3	32190			54826.3	33420					54762.3	189626	54660	133280
54560.3	31602			54840.3	72097					54769	178044	54666.2	137909
54567.8	22516			54851.8	8524					54776.2	127193	54672.2	175557
54572.6	12903			54860.6	30741					54783.6	118851	54681.9	187264
54579.6	44518			54867.9	19135					54790.5	50905	54690.4	254199
54590	27658			54874.6	36137					54796.5	117361	54698.2	156098
54597.7	23549			54882.1	29495					54805.9	43940	54703.6	313012
54604.4	31442			54888.4	36297					54812	101355	54714	114316
54614.6	24664			54903	109126					54833.2	216597	54725.8	297618
54622.1	21876			54920.2	53109					54849.1	55745	54735.4	131516
54631.2	28967			54934.3	47349					54855.6	66228	54750.8	226066
54638.6	15492			54949.5	44924					54861.1	45999	54758.9	182594
54645.9	23590			54971.3	138257					54871.2	58453	54770.1	295971
54652.7	16611			54986.2	24344					54877.1	27023	54791.8	201753
54662.3	41872			54993.4	36286					54883.2	32675	54805.3	193605
54675.7	44967			55004.7	9386					54892.3	14120	54814.7	59802
54686	90150			55015	44517					54900.1	39651	54820.1	72466
54696.2	36673			55030.2	15296					54913.4	27572	54830	115341
54703.5	28677			55037.4	7761					54918.4	8297	54838.6	46854
54711.2	35540			55045.4	13264					54925.7	44256	54845.2	51957
54717.2	54395			55054.3	28571					54932.7	18498	54855.5	36477
54726.7	89181			55066.7	71103					54942	7150	54861.8	21579
54737.3	39512			55080.1	44103					54950	4580	54871.1	34704
54745.9	35451			55090.1	19294					54954.9	8146	54878.6	40898
54752.7	34873			55098	41519					54960.6	16845	54891.9	74369
54758.2	31592			55105	8905					54967	37514	54897.9	17336
54767.4	31390			55115.7	38797					54982.5	21440	54906.1	117884
54773.9	36126			55124.2	22989					54990.6	7089	54916.5	80565
54779.3	39846			55130.9	9993					54997.9	19002	54930.2	54519
54788.1	46279			55137	6795					55004.8	8505	54939.8	35194
54796.4	101690			55143.5	4265					55014.3	16932	54948.5	10208
54806	21919			55150	32651					55029.1	14053	54953.8	47834
54816.6	107895			55158.6	39028					55042.5	18282	54961.9	31813
54825.3	60237			55168.4	13956					55052.4	17361	54968.1	56737
54830.8	87412			55173.1	13757					55060.3	16190	54979.2	104893
54838.2	81601			55180.8	14526					55066.1	37041	54990.1	104543
54847.6	96915			55186.1	26537					55070.8	59050	55000.2	54488
54855.2	85508			55192.9	18146					55082	16175	55011.1	66271
54861.4	85020			55199.9	18558					55087.8	6379	55020.7	24604
54867.5	69404			55206.4	51493					55099	20978	55027.4	26914
54873.4	108234			55213	90140					55116.9	15903	55038.4	85481
54878	59846			55223.8	485535					55137.7	2277	55061.6	72892
54886.1	113878			55229	918462					55149.8	12654	55072.4	13350
54893.9	41615			55234.8	511598					55156.2	4949	55080.9	30293
54898.8	63212			55240.9	190699					55162	7796	55086	12322
54904	17688			55249.6	126906					55168.6	11907	55091.4	7047
54917	40002			55263.5	18895					55175.1	4688	55096.1	10882
54923.8	130325			55269.9	51412					55181	7335	55103.3	33867
54933.5	104564			55276	5235					55194.7	6492	55110.3	32273
54939.6	49404			55281.5	7688					55205.5	25548	55123	46167
54946.1	70116			55288	4925					55213.4	40709	55128	30321
54951.6	61391			55294.2	6162					55220.5	221198	55134.8	31361
54960	114888			55299.1	9734					55229.4	2722790	55143.6	85365
54975.2	192984			55308.5	15267					55239	243080	55156.6	42004
54985.4	98515			55315.9	13620					55250.6	120889	55167.6	46465
54995.3	70134			55322.2	4254					55255.8	42551	55178.5	24473
55005.2	125973			55327.5	17260					55271.1	46871	55184.4	49944
55014	145156			55334.1	10732					55276.6	14961	55189.3	18360
55027.8	55362			55344.4	10145					55282.5	8980	55193.6	43408
55035.8	99453			55351.5	7994					55292.3	2864	55198.7	16814
55041.5	50972			55357.8	9471					55303.2	3774	55208.2	26905
55049.2	51788			55373.8	728903					55312	8201	55215	44508
55056.3	107421			55391.4	6330409					55319.7	11022	55222.3	150435
55063.9	131463			55396.7	2680236					55327.8	1343	55228.9	545629
55074.3	150063			55406.2	722825					55333.6	8790	55235.3	193350
55082	71715			55413	571593					55340.4	7846	55243	111663
55088.7	62049			55419.3	227588					55350.9	1384	55260.6	27281
55096.4	133697			55425	204991					55357.8	20190	55271.9	18069
55101.5	113956			55431.2	282011					55372.3	1846508	55277.6	39273
55107.2	89086			55436.4	165753					55379.3	1895378	55282	13760
55114.4	166534			55441.5	41651					55391.5	19563600	55293.2	12965
55123.5	103751			55447.6	31577					55398	4604512	55303.3	24858
55130.1	126690			55455.5	5444					55403.9	2377085	55309.5	46049
55136.1	81782			55462.8	2331					55410.9	2918649	55319.6	36294
55147.4	102016			55468.5	11800					55423	668379	55331.5	89998
55155.3	61095			55472.6	8114					55430.4	1066995	55356.1	20704
55160.8	117296			55479.9	16955					55436.6	603464	55365	55850
55167.1	87109			55490.6	36087					55443.3	131011	55374.3	1307724
55173	77360			55506.7	10540					55463	4172	55380	1047882
55187.7	191058			55514	4173					55472.4	11727	55391.8	14734400
55200.3	85814			55521.2	25539					55487.7	14154	55409.9	1180928
55207.9	86215			55527.6	112196					55495.8	5551	55416.6	777218
55216.4	110434			55533.8	664422					55504.2	4633	55429.4	898501
55222.5	58776			55545	2149464					55514.7	84899	55439.8	164984
55233.2	109419			55553.6	11935400					55525	136186	55449.9	35743
55239.2	103803			55567	969615					55530	942970	55466.5	13666
55244	35064			55573.8	1005337					55535.1	3222768	55473.1	29710
55249.9	73870			55579.4	542252					55541.3	3171432	55489.3	20723
55257.2	55909			55585.6	196346					55553.7	41872500	55494.6	18233
55263.9	30859			55591.1	282447					55571.1	2693263	55501.8	13920
55270.6	22343			55596	405635					55576.2	2629160	55508	13733
55278.7	98872			55602.2	219646					55581.1	1544547	55519.4	58512
55289	53414			55608.9	68785					55588.7	1367557	55528	466265
55301.8	103295			55617.5	34763					55594.6	1674245	55536.4	3453796
55317.5	83774			55627.7	33971					55600.4	1158072	55553.7	31915700
55336.2	27045			55636.5	19041					55606.1	437781	55570.7	1573837
55342.3	11399			55645.3	27338					55612	245419	55575.7	2158091
55347.1	23521			55650.2	27666					55629.3	39057	55581.5	928761
55356.2	63185			55655.9	1155					55634.2	20549	55587.9	773646
55367.4	26164			55662.1	5227					55639.1	12638	55592.9	846463
55377.1	7168			55670.7	2085					55649.6	65275	55598.3	674646
55383.2	22845			55676.5	14812					55656.4	26434	55604.3	234197
55395.3	12770			55681.6	3364					55674.1	24692	55610	145129
55401.1	7010			55693.5	297299					55679.7	38676	55619.8	28146
55407.8	38912			55699.6	683220					55685.5	101599	55625	3564
55419	51671			55706.6	967403					55691.4	752433	55630.9	40572
55424.6	14469			55712.5	3019346					55696.3	1794580	55640	24776
55430.1	8458			55717.1	4448088					55701.7	2020670	55646	48669
55434.9	28910			55722	2041020					55708	4112752	55655.2	28109
55452.2	62856			55727	1562853					55716.2	25881200	55663.4	39959
55459.8	16041			55738	604246					55726.6	3433391	55674.6	65540
55468.3	38132			55744.2	367167					55733.3	2635143	55684.4	62387
55479.5	35625			55751.6	374918					55739	1793288	55691.1	495307
55485.9	8156			55757.6	270738					55744	738854	55696.1	1453673
55492.7	21203			55763.3	318671					55749.1	775813	55701.5	1565109
55500.3	39269			55769.6	79828					55755	1026227	55715.8	20204800
55506.9	26621			55774.6	27914					55761	886729	55723	5715700
55513.1	13750			55781	56471					55767	402162	55735.5	1791045
55520	26963			55790.5	34106					55775.9	515924	55741.4	1004317
55529.4	35081			55798.2	13698					55798	15135	55747.6	475555
55541.1	12165			55805.2	12783					55805.9	9256	55753.3	561461
55546.8	32904			55813.6	15970					55817.9	29783	55757.7	1022278
55560.2	60546			55820.9	10881					55827.4	11157	55768.7	234253
55573.1	16387			55826.2	5187					55836.8	39875	55774.9	62056
55579.6	31898			55833.5	4354					55843.2	27955	55780.9	79840
55585.1	8915			55839.7	12580					55849.9	96173	55793.4	60904
55592.1	11212			55846.5	27765					55855.3	147612	55799.4	47425
55601.1	44379			55852.9	40345					55868	1690847	55814.7	104450
55613	12331			55860.2	102431					55873.4	1206840	55826	15628
55620.4	46143			55870.8	801930					55879.7	511383	55834.5	27220
55627.5	30479			55880.6	216668					55888.6	689196	55842.3	80404
55632.3	37091			55887.7	163838					55899.3	324467	55847.7	126278
55640	28852			55894.7	149321					55907.9	237817	55853.5	121925
55645.8	44643			55908.4	290165					55913.6	288754	55865.5	509631
55652.9	23882			55918.8	74432					55919.9	65119	55870.3	787365
55662.2	117249			55927	34969					55926.5	36910	55876.6	530913
55670.6	17440			55931.8	24548					55931.6	75783	55886.9	172583
55676.3	15957			55938.7	28116					55949	35216	55892.6	87711
55687.8	18371			55948.2	11142					55954	8283	55903.6	89807
55696.3	19764			55956.7	17606					55959.6	12059	55912.1	111687
55706.5	16717			55965.8	29018					55972.7	12880	55917.3	91071
55721.1	11955			55974.5	24985					55980.7	8795	55926.4	91440
55727.4	2646			55990.7	34286					55987.1	16891	55939.4	29135
55735.6	13319			56001.1	32196					55997.5	6967	55945	63585
55744.4	12102			56006.6	17028					56003.4	28164	55954.4	52172
55749.5	10236			56015.8	27857					56012.5	12409	55959.5	50886
55755.6	25386			56026.9	22602					56018.8	14231	55965.9	26421
55762.3	23710			56032.8	16699					56027	23642	55971.2	25697
55768.8	20250			56038.9	18332					56034.6	24504	55978.9	28745
55774.6	43379			56046.2	35547					56042.2	37004	55989.9	18830
55787.8	12386			56052.7	80057					56054.1	173438	55997	20756
55794.5	34271			56068.6	19747					56063.3	102193	56007.5	85144
55804.7	91371			56075.9	6398					56070.5	39275	56017	54397
55812.1	69125			56082.4	21805					56079.4	22696	56026	41935
55819.9	152749			56090.7	27843					56084.2	13155	56031.8	35180
55825.2	198598			56097.1	14023					56092	21693	56042.6	69628
55831.9	47833			56104	8885					56102.5	30415	56059.8	39481
55841.9	49851			56110.5	19144					56119	24918	56067.7	38900
55862.5	46078			56120.7	27313					56130.1	18358	56079.2	69918
55877.6	14351			56129.5	2745					56136.2	17129	56088.7	24204
55888.6	23909			56136.4	32473					56144.2	15176	56101.8	83199
55895.2	14745			56144.2	52486					56165.4	15773	56109.3	30653
55903.9	326752			56158.7	31158					56184.7	99079	56115.6	65885
55909.9	1243198			56165.1	31677					56199.3	191188	56121.1	15146
55914.6	749996			56174.2	71368					56203.5	185470	56129	25860
55920	161335			56183	89472					56210	148874	56139.2	56808
55928.5	85904			56197.6	187447					56221	28099	56144.7	58887
55936.1	104516			56204.2	206985					56226.3	24916	56150	8451
55946.3	273115			56208.9	40091					56236	90361	56163.4	72587
55952.8	877192			56215	43748					56241.1	54891	56176	62605
55960.9	259811			56230.6	91618					56249.1	33019	56188.1	63642
55972.3	94802			56242.1	76228					56254.1	33584	56196.4	69532
55988.4	69252			56253.8	41065					56261.3	42232	56203.1	68912
55993	74984			56262.5	77928					56269.8	10740	56209.1	43951
56000	35986			56269.9	28775					56287.9	62412	56217	38315
56006.2	4874			56276.2	38390					56300.4	42718	56222.8	58868
56015.4	11527			56281.9	24877					56315	69390	56231.6	12713
56024.1	28298			56286.6	11213					56334.2	42381	56240.8	48616
56031	78402			56297.3	85520					56342	98415	56248.4	14212
56038	58987			56317.1	23865					56348.7	92843	56254.4	29013
56043.6	15379			56326	34233					56365.8	86250	56260.6	22799
56057.3	400617			56336.3	71904					56373.2	88425	56267.1	33955
56062.6	138701			56347.6	101864					56380.6	113903	56274.6	78832
56075.2	39320			56356.8	40008					56388.2	73002	56282.2	31098
56084.2	24578			56365.9	99893					56394.3	115702	56288.6	59479
56090.9	141090			56378.8	72677					56405.8	35806	56297.4	20585
56096.9	400164			56388.1	80406					56413.8	65993	56309.4	81984
56102.7	334391			56396.1	61192					56424.8	68327	56329	68376
56113.3	1444074			56403.1	73286					56431.6	36048	56339.5	126504
56133.7	67914			56409.3	96826					56439	7682	56347.4	126228
56141.8	52109			56418.4	40408					56446.6	29416	56355	155486
56159.6	14855			56425.1	111171					56454	5180	56362.5	100862
56165	4628			56435.5	88954					56459.3	59791	56367.3	131069
56173.8	27454			56446.7	78241					56465.5	39754	56378.4	126445
56179	40333			56454.6	36380					56472.3	51638	56387.1	70848
56183.7	188564			56469	106551					56480	83215	56392	56445
56189.8	287770			56475	34167					56486.5	203324	56398.9	71232
56202.1	5943914			56481.7	55302					56493	198785	56405.5	161555
56218.5	273818			56488.2	47362					56499.9	194779	56432.2	80140
56225.1	338598			56496.4	32424					56507.2	268053	56442.7	94043
56243.5	2202460			56501.5	101435					56514.2	137910	56452.5	54267
56256.8	385166			56508.3	68190					56519.9	294348	56463.9	95888
56263.9	321828			56516.4	70007					56526.9	146156	56473.8	64684
56271.5	352643			56523.5	104466					56534.1	144755	56482.7	114089
56278.7	894832			56529	68296					56539.9	207228	56489.3	114236
56291.4	69693			56535.5	87421					56546.3	221851	56494	21251
56297.3	38308			56543.2	115003					56554.8	137253	56500	208389
56301.9	14027			56554.7	72964					56559.9	209227	56506.7	216542
56306.1	27308			56561.1	89231					56568.2	381824	56517.4	203663
56317.5	80231			56571.1	167900					56577	157752	56523.2	118800
56341.8	19352			56580.2	71374					56582.9	188129	56530	38587
56352.6	924			56586.1	129754					56589.4	260860	56535.7	120446
56362.3	2743			56596.1	62068					56598.3	209195	56545.7	227901
56368.8	3746			56602.2	92116					56604.7	137135	56556.2	155660
56374.2	2000			56608.9	89043					56609.9	80228	56561.6	151615
56384.8	20359			56615.2	22051					56621.6	310732	56570.7	247429
56401.1	272223			56620.2	34685					56627.8	446550	56578.5	136595
56405.8	592360			56627.2	28192					56638.2	169798	56582.8	193215
56414	135065			56632.7	92177					56644.5	248490	56590.3	171466
56435.4	13323			56638.4	99381					56651.6	317576	56597.9	221457
56442.1	6139			56646	155290					56664.3	923531	56604	169219
56448	2499			56654.1	83833					56677.7	193167	56610.5	191797
56452.5	4422			56661.6	124897					56685.9	267213	56618	161153
56463.5	30195			56667.8	138793					56692.8	249752	56623.8	170738
56479.5	101139			56672.7	45744					56703.1	394988	56630.3	53582
56495.6	21115			56681.7	176718					56711.7	203350	56635.2	73717
56510	423			56687.9	117468					56720.1	285881	56641.8	315437
56520.5	12170			56700.9	101730					56728.6	187352	56648.5	247447
56534.8	1818			56709.7	326643					56733.8	86028	56656.2	218400
56557.5	81799			56739.1	314951					56739.2	269541	56661.7	367195
56562.3	204444			56758.4	352126					56745.9	180337	56667.2	547351
56568.1	771610			56768.4	73322					56752.6	228693	56677.9	165277
56580.5	44162			56774.5	39082					56760.4	235457	56684	370110
56588.9	52002			56786.2	100805					56768	297649	56691.1	170115
56600.8	71962			56795.3	57488					56774	64971	56697.5	131842
56608	173755			56804	63332					56785	416257	56707.7	405476
56613.8	93784			56809	30157					56794.8	148344	56716.1	187110
56622.7	35454			56816	10710					56804.4	130428	56723	128341
56631.9	31569			56824.1	83104					56810.2	177799	56728.4	230676
56646.7	35600			56830.4	89022					56815.6	260286	56734.8	257800
56669.3	22165			56835.8	92710					56823.8	285692	56740.1	247663
56674	3924			56842.1	68915					56833.4	229834	56746.6	295633
56683.9	15396			56848.9	151255					56840.5	294065	56753	189955
56693.4	39056			56856	177601					56847.1	199199	56761.9	286464
56699	1649			56865	138550					56853.9	315392	56767.7	256155
56712.1	49043			56872.6	105100					56859	273951	56777.1	234815
56720.5	18944			56878.8	152285					56868.2	287104	56786.7	450136
56729.4	21981			56886.3	137408					56874.7	150901	56794.4	253099
56739	4872			56892.8	162831					56880.9	89586	56800.6	222622
56750.9	5374			56908.5	56260					56886	93644	56806.9	215976
56771	241924			56914.9	88109					56895.3	351671	56814	386307
56783.9	10777			56920.8	74034					56906.4	212318	56825.8	134667
56789.1	11682			56926.1	36998					56913	75932	56833.6	172037
56795.5	16422			56932.6	60904					56920	158930	56841.5	112377
56803.6	11166			56941.5	94144					56925.5	86284	56847.3	171507
56811	1346			56946.9	58857					56931.4	106793	56853.1	346360
56815.5	16385			56954.3	29139					56938.6	147041	56859.6	376148
56826.2	15246			56961.2	35597					56945.2	128794	56867	343078
56840	100425			56968.6	71721					56953	438415	56876	363306
56844.6	49035			56976.8	43521					56969.7	131136	56884.9	186258
56851	405728			56985.8	105464					56978.4	127926	56891.7	173152
56856	1322554			56994.5	23544					56994.1	32532	56897.3	125748
56861.1	1618615			57001.7	48180					57000.6	42789	56904.6	165359
56869	186294			57008.6	54210					57007.2	72814	56911.2	143853
56876.5	170274			57019.2	75294					57013.4	79749	56918	108820
56883.8	133737			57028.4	63276					57019.5	52391	56924	164117
56896.1	266032			57036.8	53652					57024.8	121408	56930.3	270899
56902.1	213404			57042.6	34128					57030.8	98721	56941	56580
56912.7	180393			57048.9	71552					57037.2	106068	56949	170365
56923.3	77773			57059.9	35329					57044.1	81206	56956.6	96897
56935.7	148825			57067	16233					57050.4	96654	56962.8	102738
56942.6	104620			57074.1	37863					57057	110211	56970.5	166561
56951.4	64654			57083.4	22014					57065.5	22889	56982.2	264186
56958.6	28099			57091.9	31224					57071	35178	57002.1	237118
56965.4	20184			57100.4	36190					57076.8	48546	57009.2	126189
56970.7	16074			57106.3	47307					57082.3	41412	57022.9	277212
56983.6	99772			57114.2	89719					57088.7	82640	57035	120030
56992.9	37059			57120.6	36405					57097.2	46047	57041.7	62647
56999.2	24152			57127.7	31260					57105.6	75791	57050.1	97782
57005.6	48021			57135.9	99136					57116.6	178162	57059.2	190392
57017.6	17833			57157.1	30282					57137	109127	57071.7	75750
57024.1	48013			57162.8	43826					57148	27338	57077.1	69601
57030.1	46894			57169.4	14021					57153.4	53309	57082.3	36608
57034.9	6914			57179.6	80850					57160.9	36352	57087.2	38265
57041.5	35270			57191.6	22170					57168.1	40542	57093	72142
57049.5	43008			57197.1	23879					57173.8	23254	57098.6	42257
57054.9	47436			57208.5	30667					57179.7	31271	57104.1	67285
57061.2	72959			57217	17340					57187.4	43173	57109.9	152765
57067.6	51064			57225.1	14472					57197.1	71997	57116	75888
57084.3	51190			57230.2	18941					57207.4	27122	57131.9	190670
57092.4	32090			57237.9	36540					57212.9	30504	57149.4	124845
57098.7	32601			57245.7	31173					57218.3	21631	57160.8	31239
57105.6	44619			57255	36810					57223.6	32709	57166.8	62730
57111	7697			57260.9	25781					57235.8	23272	57172.9	72568
57116.1	59880			57266.4	14816					57246.5	26513	57178.3	38796
57123.4	10934			57273.5	31824					57252.8	24048	57188.2	85180
57128.7	48013			57281.1	47782					57258.1	20734	57196.9	69162
57135.7	71844			57289	21654					57264.8	52525	57204	48153
57141.7	71673			57296.5	17981					57276.9	36732	57209.7	60082
57148.6	79600			57302.2	28510					57284.8	53479	57216	103679
57158.3	65848			57307.3	36237					57294	46327	57227.7	54985
57170	26003			57317.2	46229					57299.1	37563	57236.1	31982
57176.3	55793			57324.2	21419					57307.7	29112	57246.7	34309
57183.3	60941			57329.4	23680					57316.7	66376	57255.4	36395
57188.5	51921			57335.1	44053					57323.9	59435	57263.3	18225
57197.7	64046			57345.9	64843					57330.1	45572	57268.9	24024
57207.7	116669			57360.7	78529					57335	15342	57278.1	23274
57216.5	130351			57374	36932					57339.9	54768	57289.4	47838
57222.7	87859			57382.9	33911					57348.4	66707	57297	78398
57230.3	121208			57391	20253					57354.1	22451	57306.8	44745
57236.3	53515			57398.4	48042					57364	52216	57313.2	40024
57249.6	198123			57406.3	80782					57377.6	38440	57325.2	77280
57259.3	82677			57410.6	39510					57383.8	14825	57332.9	48516
57266.2	160380			57422	19082					57393.3	73305	57339.1	53662
57280.2	198383			57429.3	31000					57403.5	36122	57346.6	65454
57290.1	95582			57435.4	33031					57409.9	30090	57352.7	81688
57296.7	52064			57440.9	12235					57422.3	85079	57358.5	19913
57306	49423			57445.9	20288					57434.9	28478	57364.7	43919
57310.7	113790			57454.3	80292					57440.3	10251	57375.9	152385
57317.3	108567			57463.4	44246					57446	35292	57387.1	34932
57324.8	68051			57478	120115					57452.5	44670	57394.3	63864
57329.6	82146			57493	33714					57460.2	39229	57402.9	17078
57336.2	54497			57499.2	29658					57466.3	28883	57412.3	65783
57343.1	58317			57505.1	53733					57473.5	20495	57420.8	92632
57348.8	96813			57511.1	51912					57481.2	22150	57444.3	254482
57354.9	74863			57517.9	69628					57485.9	66065	57462.5	92010
57367.8	229673			57524.9	48989					57492.8	41534	57471.1	99503
57379.2	58778			57530.8	53091					57499.1	48047	57481.7	183485
57387.4	114056			57540.2	47022					57506.4	49346	57491.6	43718
57397.4	146059			57548.3	50963					57513.1	79364	57498.9	103366
57407.2	41609			57556.8	45856					57519.6	22358	57506.1	59542
57418.5	120940			57562.8	22203					57526.3	47890	57514.9	79572
57423.7	63210			57572.7	68999					57534.8	32228	57522.2	155919
57429.6	102370			57583.6	45099					57541.8	40293	57531.1	92108
57435.6	64184			57591.1	52400					57546.8	32631	57540.3	66095
57443.4	91551			57597.3	22687					57552.2	57343	57545.8	77475
57459	125676			57603.9	24443					57557.7	70569	57552.1	102751
57467.3	70794			57610.4	43229					57563.5	50853	57561.6	80485
57474.2	54665			57614.6	65770					57570.3	31754	57568.4	61542
57481.2	63052			57622.6	9642					57575.4	36678	57573.7	82796
57489	68317			57637.3	104243					57581.9	18051	57582	90504
57496.1	70164			57648.5	12418					57601.9	160817	57588.7	54932
57506.2	96086			57654.6	49117					57614.4	117946	57594.5	80841
57517.7	354139			57660.5	21025					57621.2	34551	57602	72718
57532.7	57449			57667.1	28008					57626.9	42539	57612.1	97258
57544	84670			57674.5	41276					57634	21991	57618	80916
57553.2	106698			57681.8	38705					57640.9	67270	57625	124057
57560.5	65241			57688.7	29208					57646.4	49457	57640.2	115214
57567.7	74545			57697.8	98574					57657.1	127444	57645.8	29857
57574.6	81015			57711.4	47230					57665.9	83474	57652.8	125267
57580.8	38356			57720.7	65710					57672.5	48713	57659.4	100947
57586.6	38541			57729.6	35251					57679.5	82390	57667.5	112698
57591.7	91388			57736.3	26993					57686	68839	57672.3	54797
57599.1	66167			57742.9	26499					57693.4	76646	57677.8	100496
57605.3	51734			57752.8	69762					57704.7	65238	57684.3	78399
57610.1	33567			57762.4	51448					57710	35843	57690.4	67545
57617.1	27628			57770	44646					57717.5	114030	57696.3	94332
57623.7	36490			57777.6	32060					57727.4	36250	57703.3	77289
57629.4	60108			57783.4	38864					57734	89744	57709.9	113296
57636.8	27918			57789.2	50853					57740.5	82629	57716.8	141340
57642.1	46224			57797.4	84978					57749.4	70969	57727.6	127147
57648.3	30631			57806.3	37992					57754.7	16082	57742.8	108033
57658.8	45013			57813.1	32551					57760.6	51359	57750.1	133233
57670.6	23094			57818.7	24823					57768.3	65150	57762.3	196726
57684.9	54768			57825.3	38613					57778.8	46147	57772.2	72900
57690.2	37960			57833.2	43592					57784.5	28121	57777.8	66223
57702.6	92018			57842	70579					57791.7	101433	57783.7	66591
57718.1	71070			57849.8	22331					57799.7	116309	57789.6	131818
57727.5	40013			57855	63945					57806.2	142325	57800.2	308888
57739.3	24243			57862.6	74295					57818	39480	57818.3	78438
57748	14843			57872.5	41217					57824.8	81107	57823.3	100674
57755.8	34418			57880.8	59409					57832.6	58016	57829.3	88622
57761.8	67563			57886.4	22121					57838.4	40015	57837.3	71308
57783.1	15953			57895.3	29698					57844.6	153980	57845	120026
57788.8	22929			57901.4	28852					57867.1	131445	57851	159656
57797.5	62851			57907.2	28892					57875.7	49349	57858.1	135900
57810.7	80271			57912.3	57512					57884.8	52206	57864.2	58146
57820.9	40082			57922.1	54871					57898.1	91456	57873.7	61064
57829.9	16522			57928.6	55140					57906.2	37056	57881.6	144705
57834.7	13560			57935.9	65480					57913.4	56784	57893.4	114749
57847.1	37783			57943.6	49788					57919.1	38271	57904.2	118616
57856.1	38872			57951.9	47253					57923.9	62502	57909.5	67556
57863	42779			57967.9	69723					57930.1	62782	57918.5	200536
57875.3	77023			57985.9	55349					57941.2	52386	57927.7	29657
57883.1	65314			57997.6	27345					57952.7	98018	57934.9	98461
57890.3	10318			58006.1	9881					57959.6	73524	57940.2	82087
57900.5	94484			58012.5	55945					57965.9	36036	57947.3	73474
57908	7839			58019.6	77348					57971.7	48874	57953.6	112534
57915.6	50984			58026.4	48116					57979	23900	57958.5	66547
57921.8	54399			58031.9	35882					57985.7	25091	57965.7	141228
57929.2	65889			58036.9	23199					57990.9	93553	57973.5	66213
57936.6	52221			58043.3	53259					57997.3	83500	57983.5	128166
57944.8	116710			58051.2	61963					58002.7	47122	57993.2	47266
57953.5	36062			58058.1	33829					58008	33921	57999	60724
57973.1	189692			58064.1	46657					58014.3	76590	58012	189143
57990.9	36527			58073.5	50452					58023.5	149385	58025.3	43729
57999.9	32090			58081.3	72079					58032.2	39470	58031.2	40123
58006.3	39677			58087.6	103189					58040.7	140852	58038.3	106830
58017.8	117798			58099	27683					58058	90185	58043	36072
58033.9	44881			58105.3	33986					58069.1	64334	58049.1	111848
58042.1	24191			58113.2	66940					58075.1	76522	58060	118186
58053.9	97137			58129.8	90586					58083.5	78470	58066.9	133216
58062.5	54156			58143.3	34083					58089.8	63374	58073.9	66300
58070.1	97626			58152.6	67358					58104	219893	58080.5	147744
58075.4	43808			58170.5	63959					58121.1	121685	58088.1	123404
58079.9	81644			58182.8	46406					58135.5	132069	58098.2	36841
58087.6	64740			58190.9	33115					58145.5	48460	58104.2	75734
58094.1	38715			58197.5	62257					58155	23824	58118.2	211161
58101	67798			58209.4	43153					58168.2	26997	58132.2	135000
58107.6	85547			58217.8	62183					58174.2	44014	58139.6	130736
58115.1	114344			58224.7	47337					58179	48609	58147.1	116994
58121.6	14417			58230	33456					58183.7	89095	58154.1	44677
58129.2	94546			58236.3	27829					58196.5	15883	58159.1	68042
58144.6	124198			58242.2	49970					58203.6	55988	58166.8	60977
58151.9	55875			58250.5	49052					58208.7	35016	58171.7	41421
58157.6	50978			58260.5	41191					58214.2	27140	58178.5	55694
58163.9	77819			58267.8	35062					58219.9	45436	58185.3	87882
58170.6	26562			58274	17174					58226.6	42320	58193.1	48253
58177.9	60360			58281.1	47786					58233.1	38121	58199.3	38847
58184.3	31056			58288.7	23498					58239.2	117413	58204.5	41447
58194.5	82602			58295.3	43884					58244.3	27481	58211.1	72316
58204.4	63124			58304.8	45233					58250.5	15379	58218.7	66614
58211.1	64058			58314	39161					58257.6	48528	58227.3	66222
58219.7	51916			58320	15691					58263.1	29578	58235.7	75039
58228.1	94864			58327.1	36218					58269.6	29463	58240.9	133178
58239.8	20342			58334.4	14306					58275.9	44007	58248.6	78258
58246.9	78271			58344.5	62803					58285.4	102443	58257.9	77908
58254.5	61740			58353.8	50947					58298.8	32660	58264.1	87667
58260.4	31852			58360.2	19792					58305.1	65450	58270.8	73422
58267.2	59148			58366	27060					58313.3	92595	58277.1	61482
58274	77648			58371.9	16996					58324.1	13727	58285.1	110680
58279.8	61136			58377	25203					58332	15449	58292	91077
58285.3	95959			58384.5	49947					58336.3	34732	58303.6	222094
58293.2	133193			58391.6	44125					58344.5	90703	58321.5	93995
58303.4	51596			58398.8	45561					58351.2	47723	58329.5	86872
58313.8	64480			58405.8	63501					58357	73507	58335.5	57291
58323	83771			58412.8	61520					58365.6	37436	58341.6	69472
58334.6	41036			58426.2	25717					58373.1	55590	58350	101813
58346.5	93929			58434.5	37705					58382.8	38018	58360.7	62362
58358.8	57455			58443.7	17122					58389.2	12332	58368.2	121227
58366.4	60699			58451.7	38343					58396.8	80460	58377.1	66900
58378	135700			58458.5	26752					58407.9	62308	58385.4	52410
58393	60610			58467.2	28709					58414.7	60578	58393.6	67138
58404.9	135442			58481.8	79300					58429.4	17939	58401	46855
58416.6	5882			58504.4	141829					58438.5	67099	58407.7	55863
58426.2	20261			58516.5	40087					58451.6	20121	58414.1	59910
58431.7	21845			58524.2	36046					58459	44521	58425.7	112041
58437.9	61582			58532.6	72314					58466.4	88112	58437.5	84073
58449.3	124901			58542.1	44424					58479	66998	58451.2	134614
58461.5	99853			58550	33653					58492.2	59209	58469.7	120477
58470.3	29420			58556.1	24007					58499.7	21542	58482.4	70765
58477.3	61647			58565	82767					58509	59097	58491	59264
58482.7	40384			58574.3	29300					58516	50642	58498.9	50262
58493.3	155263			58587.9	61859					58526.5	154632	58505.1	63884
58504.3	53655			58595.2	54997					58541.9	89658	58511.9	91532
58515.9	65329			58601.5	27281					58548	17354	58521.3	78074
58524.7	49683			58607.4	20677					58555.8	52755	58529	79573
58536.7	128252			58617.4	28165					58560.9	40475	58535	80499
58544	36402			58623.4	29868					58568	56019	58546	81215
58549.9	37793			58630.8	16385					58573.8	11174	58553	90158
58557.4	43624			58636.2	16640					58579.4	63482	58561.6	81352
58567	41567			58643	12442					58589	10913	58568.9	75541
58572.6	63797			58648.8	49618					58598.5	39434	58580.2	83454
58584.6	49553			58655.5	29786					58605.6	31813	58588.3	31866
58591.5	17867			58667	66410					58612.9	36686	58594.9	40246
58601.9	70625			58673.5	50198					58621.1	64314	58602.8	35643
58610.2	45772			58680.4	25368					58629.7	99677	58610.2	63394
58617.8	69802			58685	15344					58641.6	116951	58618.5	115772
58624.4	32347			58690.9	59014					58650	68614	58627.9	66953
58636.3	46757			58695.9	18466					58657.6	30322	58635.9	39130
58643.7	44482			58705.6	105956					58663.8	54336	58646.2	65490
58650.9	47053			58721.9	77991					58671.4	89028	58661.9	89533
58658.3	47006			58730.4	42876					58683.6	16935	58672.6	28178
58665.8	40754			58735.3	51659					58691.6	31748	58684.7	171746
58676.6	27537			58739.6	47715					58698.5	23131	58695.1	92314
58685.2	48504			58749.7	69332					58705.1	28884	58701.8	58003
58691.2	71034			58759.6	86562					58712.1	44145	58708.1	41721
58703.4	88245			58768.1	34209					58720.6	6009	58715	15610
58710.9	58425			58777.2	23941					58725.7	30569	58725.9	156710
58732.2	225890			58790.4	27241					58735.5	69238	58738	84667
58748.8	45072			58803.6	87827					58742.2	33631	58745.3	59277
58755.6	29259			58817.2	55345					58747.1	30701	58750.5	75894
58767.2	98292			58824.3	42291					58754.8	103938	58759.1	40022
58778.9	15993			58830.8	16001					58761.2	58331	58766.2	71229
58786.4	53979			58836.6	47345					58768.8	45952	58772.2	36932
58793.7	58276			58857.1	132813					58775	56426	58776.7	21531
58800	44939			58868.4	70587					58780.2	34431	58785.8	48919
58807.2	20356			58877.9	22546					58786.3	41768	58794.6	80100
58814.4	78870			58882.7	58818					58793.3	92253	58800.9	67634
58824.7	36017			58889.4	36042					58800.6	20542	58809.6	55643
58831.5	31222			58895.8	43895					58807.8	28206	58816.6	60214
58838.2	56399			58904.5	78469					58813.9	9684	58822.5	32402
58848.7	109194			58912.5	22696					58819.4	59137	58829.5	31816
58857.5	38950			58918.9	29027					58828.7	27759	58835.4	45933
58863.8	49140			58930	128002					58837	64814	58842.3	76145
58872.5	23169			58942.3	29627					58843.4	53253	58850.8	96662
58877.4	14381			58949.5	10986					58849.5	76536	58857.9	54035
58883.4	35744			58956.7	25744					58856.1	32692	58866.9	80855
58900.1	75654			58963.1	18728					58865.2	83130	58872.7	84828
58906.4	87819			58968.6	30589					58881	16477	58885.4	138117
58912	26909			58975	38443					58887.7	19565	58899.2	65197
58925.5	21859			58980.1	21507					58895.4	38539	58907.2	91942
58933.7	10214			58985.9	29479					58902.8	78569	58913.6	103949
58940.1	8919			58993.2	48975					58907.7	48807	58922.2	87134
58945.1	28793			59001.4	35091					58912.3	46703	58930.8	65235
58951.1	37575			59008.8	38172					58922.8	94169	58937.9	43476
58958.3	42742			59015.4	43537					58933.8	19831	58945.4	77877
58964.9	26187			59023.9	33172					58943.2	36743	58953.9	85196
58970.5	18914			59034	62746					58949.1	21036	58960.9	27008
58981.5	28449			59042.5	23045					58955.5	15365	58969.4	39997
58989.2	31843			59048.3	23589					58970.3	128043	58976.2	123945
58997.8	64635			59054.4	33111					58978.4	67975	58985.7	40234
59003.9	17528			59060.4	84130					58984.1	40454	58993.7	102475
59018.6	97889			59084.1	118660					58990.2	71964	59003.5	49913
59032.1	46546			59102	158757					58996	35278	59010.5	43153
59040.6	47800			59121.5	21431					59004.8	43788	59017.8	49488
59051.4	50388			59129.8	20704					59017.9	117678	59025.7	122227
59059.4	45786			59135.7	21994					59039.7	94784	59033.7	66831
59066.7	50581			59150.2	78055					59047.9	21718	59039.5	79985
59071.5	29239			59160.1	36993					59056.8	16430	59045.1	61137
59077	20793			59167.3	23273					59061.8	23071	59052.7	50554
59083.6	27944			59174	49139					59068.7	50627	59058.3	85949
59091.1	37649			59180.9	46802					59080.4	44656	59067.2	122691
59100	60737			59189.5	34643					59091.3	26007	59076.7	110850
59111	31249			59198	69968					59100.1	23004	59083.4	108252
59117.2	41950			59212.6	27722					59109.3	42950	59092.3	100431
59125.6	63387			59218.5	11703					59116.5	9854	59103.4	48569
59135.6	46217			59225.2	10895					59129	35453	59121.2	144721
59141.2	26300			59232.8	60514					59134.3	26840	59128.1	106304
59147.7	37791			59241.6	36995					59142.4	101672	59137.9	66393
59154.2	28833			59250.2	78712					59150.8	55450	59146.2	41259
59161.3	35911			59258.7	27287					59161.3	22212	59153.9	60439
59170.4	80644			59265.5	53842					59166.8	59424	59160.8	41486
59181.2	47695			59276.6	108637					59174.3	45440	59165.8	28245
59190.5	11663			59295.2	45083					59179.9	28342	59175.6	74607
59196.3	7761			59303.6	67626					59185.9	62080	59184.6	81574
59200.9	25275			59311.5	36205					59192.1	36851	59202.3	189280
59208	39255			59317.7	38420					59197.4	21302	59216.3	90550
59214.9	33618			59324.5	25932					59201.6	21780	59223.5	36694
59220.4	36519			59331.9	45903					59212.8	38440	59229	73258
59227.3	63682			59341.6	39148					59223	55580	59236.6	86327
59240	52959			59346.6	39255					59232.1	55350	59247.7	110690
59245.5	21996			59353.3	20164					59237.6	26050	59260.2	73857
59254.4	41939			59360.1	37017					59245	56657	59265.3	36614
59258.9	50192			59366.2	37466					59253.4	31651	59271.9	29259
59265.2	47908			59378.1	13864					59261.9	69069	59283.5	132150
59270.4	61756			59384.5	30124					59267.1	53939	59310.1	291744
59277.9	38793			59391.9	31612					59275.1	28617	59322.2	83036
59285.8	50426			59400.2	24246					59281.7	40760	59327.1	79797
59297	26031			59408.7	61437					59287.1	48360	59332.8	24707
59302.5	18326			59420.6	60141					59299.9	71534	59338.8	61561
59309	26554			59426.8	46090					59319.8	90930	59344.5	70333
59316.2	41698			59435.9	75289					59325.4	35984	59350.9	21315
59325.4	47790			59447	64297					59332.1	98349	59357.6	72820
59333.3	93205			59456.6	36089					59337.9	69414	59363.2	70251
59344.7	55600			59467.5	51190					59346.4	25920	59369.9	38187
59351.2	26177			59471.6	15370					59352.1	20132	59376.8	60499
59356.1	58936			59482.6	54576					59361.6	24599	59384.2	43782
59364	35526			59493.4	45522					59372.1	49646	59390.7	53724
59376.7	53560			59501.5	41050					59380.4	47389	59399.1	108526
59385.1	38396			59509.4	51544					59387.5	29594	59413.1	157507
59390.8	31329			59523.4	30380					59396.3	57066	59422.2	135265
59396.9	40490			59530.2	69763					59402.2	110122	59429.3	178543
59403.9	43448			59536.4	17320					59408.7	164466	59441.5	76304
59412.1	57419			59542.7	18357					59415	82322	59447.5	43153
59419.6	64130			59548.7	14352					59424.8	87924	59453.9	86004
59426.4	49060			59555.3	31687					59435.4	87311	59465.2	24564
59443	82885			59560	21568					59440.7	55716	59470.7	39419
59449.9	41466			59567.2	56633					59450.3	23252	59476.9	75808
59461.1	56762			59574.9	90396					59463	35258	59482.9	63605
59467.2	44452			59584.1	64176					59470.5	172158	59492	85190
59478.3	25700			59589.6	50995					59492.3	241341	59498.2	41540
59487.4	83902			59596	38612					59506.6	98626	59504.7	64624
59493.2	36685			59601.9	49880					59519.4	85605	59511.7	114828
59501.6	25283			59607.8	14984					59527.3	61908	59517.5	84464
59511.2	64705			59613	29397					59533	17929	59530.5	36559
59523.2	37756			59619.8	60551					59540.3	23725	59537.8	34915
59529.8	27762			59626.8	82178					59547.7	17541	59545	33044
59537.8	23431			59635.5	58118					59554.6	45227	59559.5	48900
59544	34372			59641.8	44612					59560.9	66829	59569.9	94511
59551	93574			59648.8	65270					59568	62254	59577	35453
59557.6	24305			59657.4	32543					59574.3	43018	59588.2	83972
59564.2	76135			59662	7971					59581.4	52665	59596.3	60328
59570.7	58680			59667.8	35837					59589.1	11243	59601.6	125900
59578	55656			59675.4	60302					59594.8	47442	59608.9	72376
59587	30089			59681.2	11046					59620.2	141508	59616.7	132791
59593.9	20956			59691.1	46249					59632	37345	59626.5	196722
59599.6	24270			59706.8	48926					59638	39975	59637.7	154505
59610.7	60045			59716.6	40961					59643.9	50423	59647.4	54026
59621.4	28850			59722.1	49165					59651.1	96916	59652.7	82165
59628.5	52319			59728.5	50114					59666.3	61389	59659.9	52324
59637	51833			59735.6	64388					59681.6	70462	59667.4	72933
59645.9	68119			59745.4	64905					59687	32539	59674.3	49980
59654.9	49349			59755.6	25540					59693.3	13777	59680.8	61606
59665.1	8609			59766.8	32792					59699.3	55325	59692.6	75389
59669.8	24400			59775.9	14501					59708.5	7669	59701.5	65203
59680.9	9117			59781.4	8441					59715.8	58073	59712.9	36679
59686	51236			59786.9	10414					59731.3	112458	59719.8	81913
59693.7	45213			59794.1	31361					59746.1	22297	59728.6	76436
59699.7	48965			59802	38635					59757.7	80584	59740.9	155501
59705.8	35763			59810.8	52022					59765	41746	59753.3	77736
59712.9	57778			59821	68270					59772.3	34678	59764.1	40164
59720.1	56667			59833.9	39197					59778.6	36831	59769.4	63713
59726	30910			59841.4	44642					59784.2	69518	59777.2	40262
59734	67315			59851.4	47825					59791.7	68464	59785.4	70510
59745.8	8166			59857.9	19599					59799.2	55409	59792.9	81395
59753.2	7751			59865.2	17252					59807.2	36388	59800	62079
59758	36381			59870.4	28324					59819	145785	59806.4	76557
59765.8	70117			59875.8	20900					59844.2	49935	59811.4	33403
59771.6	40493			59885.6	7280					59856.9	51527	59816.3	52082
59777.3	11061			59892.3	37238					59868.1	32600	59821	82979
59784.9	106991			59899.6	52903					59876.1	83737	59828	67618
59801.6	58701			59906.3	60797					59883.6	38075	59836	59746
59813.5	38850			59912.7	22839					59888.9	44379	59848.7	85490
59820.6	28984			59919.9	36062					59896.2	61543	59879.9	211996
59829.8	29397			59930.3	45053					59908.8	52185	59892.4	40736
59837.1	31933			59938.2	29956					59919.5	14260	59898.8	25246
59844.7	57662			59945.6	19688					59933.6	37133	59906	56655
59852.1	125089			59953.8	46086					59946.3	97282	59910.5	102283
59860.2	87927			59962.4	54535					59958.6	54713	59928.3	59263
59867.8	81097			59970.2	33025					59978.1	50709	59938.6	43721
59873.4	35952			59978.8	58909					59986.3	49788	59946.2	31980
59878.1	72401			59990.4	46969					59996.9	53533	59953.8	28444
59885.7	41643			60000.3	37889					60005.9	56575	59961	44668
59893	25469			60009.2	19260					60012.9	49856	59968	55895
59899.1	39698			60016	31137					60020.6	37558	59973.5	40070
59905	47567			60021.2	36080					60026.8	53284	59979.1	32027
59910.7	33819			60026	45555					60034.7	61011	59996.1	185942
59917.7	24133			60038.2	39369					60043.1	28534	60005	15586
59929.9	85778			60043.6	36012					60050.9	24583	60010.4	58575
59940.9	93835			60049.2	46709					60056.2	37602	60017.2	52711
59947.4	55273			60055.8	50349					60062.6	83923	60030	35284
59957.8	67177			60062.4	13688					60070.7	15963	60036.8	45663
59967.2	21593			60068.6	46101					60079.4	57445	60042.9	89825
59973.3	25862			60080.2	62729					60087	7910	60050.8	90392
59986.2	43144			60091.1	18161					60091.3	28042	60059.3	80898
59992.8	60260			60096.9	52180					60098.1	34134	60067.9	87635
59998.8	53727			60102.8	28061					60103.5	14405	60077	31992
60006.8	60762			60108.3	33022					60112.4	27141	60084.3	19162
60012.4	37641			60116.2	18265					60120.6	15649	60089.9	75065
60017.4	44598			60123.6	9061					60125.9	7358	60097.1	72768
60023.9	106212			60131.7	35247					60132	18285	60104.2	69288
60031.7	23166			60142	43772					60139.4	24331	60111.7	111408
60038.6	26035			60148.3	32831					60147	26340	60119.7	84299
60056.8	249193			60153.9	17709					60152.7	20064	60125.5	55327
60078.6	14532			60162.2	46535					60157.6	26064	60148.4	193468
60088.9	55671			60170.5	81421					60168.4	132660	60157	16579
60097	77244			60177.7	105108					60182	45869	60161.7	58339
60103.9	42314			60187.3	73339					60190.5	87014	60169.4	50406
60110.1	43674			60198.7	71709					60212	49872	60176.9	180162
60122.9	93281			60211.2	54139					60220.5	41753	60191.3	36762
60130.2	73053			60226.7	49255					60225.9	22550	60200	79028
60139.7	72581			60232.9	23633					60232.9	83356	60209.5	33288
60151.4	16438			60242.1	32172					60239.8	66167	60215.2	96617
60156.6	68548			60254.9	84551					60252.4	66030	60222.6	62786
60165.7	71495			60268.8	43941					60260.7	116352	60228.8	88646
60173.6	41622			60283.6	22123					60268.3	58419	60237.4	59463
60179.5	46941			60295.5	59059					60277.8	71941	60251.2	95022
60187.6	63760			60304.9	29608					60289	31165	60264.4	94440
60193.7	71841			60318.8	79727					60299.5	26448	60273.5	141701
60206.7	112347			60334.3	89265					60306	45701	60286	133999
60216	60365			60347.3	68219					60312.5	23077	60297.2	134974
60225	7924			60354.7	31264					60319	29735	60304.9	41319
60233.6	37361			60364.8	30747					60327.2	25449	60312.4	40350
60253.3	174374			60371.6	18173					60332	81760	60319.9	22324
60269.3	43317			60381.2	42782					60345.2	56996	60333.7	154357
60278.4	47215			60394.8	51660					60350.8	19946	60347.5	139743
60285.8	41468			60401.1	13039					60356.2	12523	60359.3	60098
60291.2	68684			60407	47064					60367.9	89056	60368.4	93455
60298.1	59522			60415	37505					60381.2	51051	60375	76161
60308.1	39340			60423.1	30121					60392.2	94485	60380	21854
60315.3	47338			60427.9	12209					60401	34042	60384.2	117766
60322.4	54740			60433.9	52626					60407.2	21748	60397.9	119117
60329.8	40480			60450.1	25504					60412.1	61933	60405.2	53600
60336.6	19239			60457.4	34361					60425.2	40631	60410.6	95809
60342.6	59477			60465.1	28040					60435.5	17330	60417	12897
60350.2	65852			60470.7	49166					60443	13689	60422.8	54386
60359.6	42646			60479.3	24983					60448.9	75981	60437.3	97251
60364.8	40253			60488.9	54427					60457.4	12321	60445.9	70678
60375	60909			60493.5	28506					60464.7	10188	60456.4	56193
60384.4	44922			60504.7	41226					60473.1	28521	60463.1	47428
60389.6	13680			60512.6	42811					60478	1537	60473.1	50668
60396.6	3880			60523.9	67950					60484.4	8312	60479.4	33849
60402	19477			60536.9	76880					60491.8	24701	60486.4	36931
60410.1	49430			60547.4	26491					60497.9	33266	60494.7	74457
60419.5	76293			60553.8	16746					60506.2	53141	60507.9	187865
60426.1	94649			60560.7	25780					60518.5	40623	60523.5	90018
60439.4	80767			60571.2	112682					60524.4	35221	60535.9	149136
60445.5	47331			60587.5	87491					60536.3	48194	60545.2	73540
60455	66911			60605.4	75954					60548.1	17360	60552.2	48875
60466.2	53085			60615.1	45289					60557.5	36321	60561.2	69332
60474.7	115040			60621.9	34628					60566.5	57876	60569.7	98948
60489.6	15002			60631.6	32240					60574	115505	60579.2	72960
60495.7	34800			60637.3	16740					60581.9	53954	60590.2	52730
60502.4	45746			60644.1	43106					60588.3	128797	60599.1	102270
60510.7	34482			60653.4	44712					60598	71290	60605.7	51004
60517.6	44663			60659.7	10526					60608.3	105719	60611.5	44243
60525.6	42962			60668.9	99067					60616.2	37700	60616.9	51304
60532.9	47810			60681.3	53474					60628	33069	60628.8	95162
60540.3	39939			60688.2	51627					60637.7	31726	60636.4	62471
60548.7	60176			60696	25235					60644.7	57069	60643.4	18427
60558.1	61175			60702.9	25068					60651.4	55583	60652	85612
60569.1	22667			60711.5	42640					60657.9	79855	60660	43337
60578.4	32131			60720.4	17193					60670.7	48807	60665.5	50518
60585	20244			60725.6	28635					60676.8	53735	60674.5	113526
60590.3	55099			60731.8	78989					60684.2	12609	60683.4	126444
60602	50678			60740	38060					60690.8	73674	60692.6	74281
60606.7	66589			60757.8	109115					60700	22912	60700.6	92103
60618.4	29491			60771.7	20085					60715.3	95477	60708.3	43250
60625.1	23207			60780.4	47980					60720.8	23468	60713.2	27570
60635.7	25756			60801.2	93577					60735.6	48783	60719.1	26395
60642.9	9829			60807.8	47119					60741.1	27597	60734.1	76967
60651.6	25816			60812	16391					60746.7	19136	60745.4	12999
60658.9	46361			60816.5	9679					60753.6	52614	60751.2	46960
60666	37913			60822.4	52085					60759.6	31413	60758	39346
60672	32650			60829.9	56204					60768.2	46996	60764.6	70773
60682.5	83415			60837.5	60408					60775.2	79100	60772.1	57962
60690.8	77618			60847.5	49517					60781.1	47747	60778.5	122493
60699.2	56292			60858.6	16857					60787.1	32566	60789.8	86084
60705.6	23726			60865.5	42469					60794.8	23112	60799.1	54540
60714.2	34564			60872.7	53982					60802	29849	60805.2	75070
60722	16603			60880.4	63877					60808.6	61407	60810.5	58751
60728.6	51045			60887.9	36485					60818.7	12700	60817.4	21627
60736.5	44006			60893.7	5700					60824.8	26599	60824.8	47660
60748	20515			60898.9	18980					60832.2	19944	60834.1	53178
60756.1	25710			60904.1	33794					60841.2	66620	60843	49486
60763.6	18508			60912.5	52046					60848.8	32433	60850	98771
60769.8	38554			60926.2	57541					60855.4	36419	60860.4	227446
60776.4	54871			60935.1	51450					60864.7	34174	60870.8	82295
60783.6	66979			60944.7	95673					60871.3	37958	60877.9	111306
60792.9	69473			60951.8	120045					60881.4	26142	60886.6	197499
60802.8	83494			60964.7	34091					60885.6	38985	60903.1	108619
60814.4	30336			60972.3	89491					60896.9	13178	60910.7	176381
60818.7	62295			60988	22699					60903.8	32947	60923.4	44437
60826.3	49569			60993.3	31158					60908.9	44924	60932.4	83508
60840.7	27099			61000.5	67838					60915.6	36838	60938.9	67076
60850	22898			61008.1	31823					60925.8	63961	60945.1	63290
60858	69790			61015.4	31160					60932.4	22332	60951.5	95302
60865.3	37876			61022.2	53596					60937.2	24170	60957.7	77020
60872	41111			61029.6	31699					60945.1	87449	60967.9	75051
60884.4	164930			61037.9	29471					60953.9	97462	60979.5	113273
60896.2	38627			61047	40676					60960.4	40505	60986	71212
60900.8	57326			61053.3	34345					60967.9	42292	60993.6	29906
60911.3	37710			61059.8	22865					60979.9	24172	61001.7	60573
60915.9	48477			61066.4	21895					60989.8	51125	61009.5	25532
60921.9	40879			61073.7	46319					60996.3	44578	61018.3	55996
60931.8	53127			61082.5	51634					61003.1	65671	61027.3	95224
60940.3	39374			61089.5	57559					61011.3	26746	61035	102488
60949.8	18627			61094.8	26027					61022.8	69207	61043.4	76511
60956.1	24934			61100	27709					61031.8	45730	61050.6	87759
60964	12296			61106.5	26528					61048.4	21395	61060	58385
60971	27460			61113.4	46678					61070	59403	61067.3	45062
60978.6	16962			61120.1	29839					61086.6	76193	61075.3	43176
60987.9	24222			61131.4	59559					61096	41742	61081.1	64898
60994.3	46305			61138.1	37733					61101.6	66372	61090	50291
61002.4	85270			61147.1	41088					61107.8	39560	61104	103676
61009	9918			61155.3	39661					61113.6	44690	61108.8	115891
61016.5	31703			61160.3	35295					61119.4	35735	61117.1	154571
61023.3	45717			61169.1	20665					61125.9	9678	61134.4	66945
61028.7	21413			61181.5	65727					61134.6	38430	61145.6	69938
61035.6	60676			61193	32122					61150.2	51277	61152.9	125164
61041.2	61002			61199.9	28555					61161.2	52751	61169.7	102282
61046	30423			61205.7	48941					61168.4	20495	61185.8	43237
61054	31834			61213.3	42829					61173.9	9993	61196	49129
61059.6	8929			61219.4	32062					61178.5	7951	61205.8	38174
61065.9	38781			61225.6	33544					61192	100256	61213.1	50067
61079.1	82325			61238.7	82334					61202.6	25560	61222.7	177152
61085.8	27506			61247.8	20158					61210.8	47094	61235.7	57677
61091.8	41579			61252.9	27367					61219	34116	61244.1	69697
61100.1	65303			61258	20274					61228.8	31333	61254.5	54661
61106.2	74359			61263.8	44496					61237.7	50686	61262.4	79867
61114.4	33773			61280.3	56935					61261.1	101801	61268.6	136076
61119.5	56158			61290.9	31358					61274	54378	61276.9	71011
61125.5	64740			61301.9	74945					61285.4	58212	61285.9	84286
61135.2	75543			61308.9	23837					61291	2934	61294.4	19521
61142.1	20458			61314.5	62346					61297.4	39552	61307.8	112697
61157.4	82441			61328.5	27879					61303.7	16465	61318	22424
61169.4	32539			61338.8	77190					61311.1	16585	61324.1	36541
61196.2	157274			61346.9	41617					61317.2	13260	61330.2	37445
61208.8	109070			61352.7	27327					61321.6	27077	61336.4	54170
61217.5	108951			61363.3	69336					61328.7	45010	61341.7	76132
61223.7	42565			61371	34785					61340.8	50715	61352.2	18555
61230.8	37074			61376	13893					61348.8	34978	61360.2	69772
61241.6	73700			61380.7	21900					61357	60937	61369.6	90391
61262.2	70505			61387.2	28530					61363.1	15497	61376.9	53020
61272.7	68967			61398.6	57936					61370.8	14017	61384	54411
61287.3	74800			61409.8	71919					61376.6	44190	61392.1	126031
61295.9	33801			61424	38788					61384.2	37019	61402	57062
61301.8	37696			61434.2	39652					61389.7	20176	61414.2	164064
61308.8	30072			61442.1	30921					61396.6	19082	61431.1	99351
61314	66111			61452.2	51121					61402.5	43843	61438.2	35068
61321	61470			61461.3	41185					61408.8	15888	61447.5	101953
61328.6	36762			61475.8	66770					61419.5	53510	61455.4	76367
61337.6	45792			61489.2	33047					61426.7	43453	61464.4	61667
61344.5	34198			61496.6	53620					61433.4	25277	61472.1	52695
61351.9	25106			61508.5	85848					61440.2	42248	61483.6	136948
61358	25107			61521.9	86978					61445.3	32999	61495.5	26616
61370.9	50041			61531.1	40631					61451.8	33208	61501.1	44852
61383.9	26976			61537.4	40920					61457.9	40811	61512.7	107920
61390.4	29104			61545.6	26147					61465.4	4592	61519.1	107567
61401.2	59436			61553.7	35067					61470.9	54510	61535.3	77820
61407.4	38018			61562.1	33954					61478.9	32296	61543.4	105102
61420.7	161624			61577.2	203236					61487.4	35054	61551.3	51047
61430.2	25172			61594.4	70237					61493.3	12619	61557.1	97260
61435.7	19978			61601.9	61909					61507.4	126328	61568.7	96778
61441.8	23494			61610	50218					61520	118390	61582.5	75104
61447.7	38729			61617.2	24479					61528.7	41169	61590.9	119102
61453.9	25216			61623.8	43082					61539.1	84296	61600.1	52467
61459.9	40395			61632.5	32430					61552	31964	61621.1	195491
61466.5	14994			61637.8	12028					61557.1	9160	61633.3	93863
61474.6	9885			61646.5	159884					61566.7	23482	61640.7	125588
61482.9	18060			61656.9	59960					61590.9	89503	61648.6	59826
61491.3	20957			61663	48552					61600.8	39907	61655.1	69263
61498	52951			61676	76594					61606.6	5330	61663.6	59139
61506.9	56477			61693.2	74781					61611.6	32070	61674.1	67296
61511.9	38726			61703.6	35596					61619.2	11879	61688.5	58990
61518.8	39853			61712.2	70657					61625.6	20520	61697	81009
61530.5	51430			61725.5	150022					61634.5	12925	61704.8	28313
61537.1	26895			61741.8	96290					61640.9	28708	61710	29206
61545.1	36924			61751.2	23512					61650.3	94360	61715	59279
61554.1	28502			61758.2	48058					61663.8	13579	61722.3	104859
61561.9	8592			61767.3	53967					61670	23396	61729	72517
61570.3	35314			61773.4	38873					61679.6	41526	61735.8	163422
61577.2	29014			61780.7	54832					61686	10433	61744	28064
61591.9	41900			61789.3	38784					61697	86000	61751.6	45631
61598.3	35233			61806.4	53372					61707.1	17855	61759	74137
61607.9	12485			61816.9	87781					61712.5	36803	61768.1	74151
61623.3	97492			61827.2	29688					61724.2	63562	61773.7	51072
61631.9	40034			61834	27964					61730.7	36886	61782.5	80542
61638.4	21433			61847.2	93234					61736	21921	61797.8	109752
61644.6	41999			61862.1	52231					61741.9	47564	61807.4	62881
61655.1	21734			61871.2	54484					61750.8	14042	61814.2	72134
61664.7	42367			61877	33584					61757.7	12396	61826.8	162727
61671	11607			61882.3	23729					61764.1	21073	61838.6	63777
61679.1	40488			61893.9	34309					61771.8	34256	61846.6	73287
61686.1	37402			61904.7	49290					61778.2	79108	61855.3	88627
61691.1	19628			61912.2	28515					61786.1	35702	61860.8	18518
[truncated: 35 more rows]

## Sheet: Figure 1—figure supplement 2B
Mass (Da)	Intensity (counts)
13002.1	13829
13007.1	21862
13013.3	10873
13020.2	47373
13032.1	30177
13038.3	33876
13044.7	19000
13058.3	40059
13062.9	18182
13069.6	25859
13078.3	16081
13087.6	24152
13094.4	10343
13111.8	25663
13122.5	15178
13128.4	19377
13134.8	14863
13142.4	27824
13152.3	15050
13166.9	66339
13177	19932
13190.4	68948
13206.5	60903
13221.4	55987
13232.5	17355
13237	923
13242.8	14921
13255.5	64620
13267.9	4653
13273.3	51730
13280.6	14347
13290.5	37750
13299.9	49974
13311	22297
13315.5	34474
13325.7	38230
13332.6	17165
13339.6	36392
13355	35593
13369.6	44150
13381.4	28096
13394.1	69707
13403.4	73561
13415.2	103986
13427	30977
13435.9	89636
13448.1	26152
13454.9	19565
13463.9	28947
13473.3	37426
13481.1	73903
13486	83177
13502.3	41943
13515.1	119558
13525.6	12860
13531.3	37437
13541.3	30697
13550.2	21109
13562.3	30902
13567.7	13819
13573.2	23061
13583.2	42389
13591.9	18407
13598.3	20361
13608.5	98204
13622.4	18691
13627.6	21846
13639.2	58478
13650.6	122964
13658.6	80157
13665.3	56304
13672.9	39554
13678.9	95160
13685.2	82863
13694.4	27332
13699.2	38330
13705.2	67191
13713.7	16097
13717.7	13212
13723.4	15406
13729.1	37969
13735.1	68546
13747.4	29840
13755.1	39914
13762.9	22486
13771.5	68654
13779.3	46045
13786	16538
13790.9	51252
13798.9	57184
13808.4	11215
13813.9	37539
13819.9	25835
13831.6	117295
13848.6	25166
13867	133614
13878.9	30625
13884.4	43081
13890.5	24423
13896.1	17398
13900.6	13359
13912.9	30876
13923.2	48481
13932.9	15717
13942.2	11450
13949.3	19182
13956	19963
13960.4	49953
13968.9	33170
13978.9	32550
13985.3	47591
13997	33712
14007.3	47513
14014.7	37864
14019	26679
14032.9	29933
14043.3	41729
14055	75069
14073.9	52340
14078.8	30727
14092.1	60853
14098.9	44190
14105.5	20968
14111	21425
14115.9	11303
14123.3	49529
14139.6	67901
14144.7	72115
14153.5	59256
14159.9	52564
14165.7	21012
14169.8	23409
14183	84009
14192.9	43708
14200.1	39040
14208	38895
14213.7	28965
14222.4	107335
14227.6	61198
14239.8	44032
14248	8888
14252.9	51615
14258	44918
14266.7	20068
14275	64374
14284.7	37015
14300.9	69059
14312.3	56932
14320.1	28700
14328.5	13110
14334.6	15141
14339.7	14563
14354.8	62275
14363.3	45168
14371.2	24220
14379	15145
14388.1	41242
14398.2	27575
14405.1	9115
14417.8	56133
14425.6	17001
14431	4510
14435.8	14454
14443.1	85687
14457	15172
14462	30631
14471.1	64176
14476	51849
14506.4	113008
14519.5	30818
14525.4	17360
14532	48683
14541.8	60037
14552.3	31624
14560.8	44852
14569.6	29185
14574.6	47268
14587	76884
14599.8	45047
14607	38604
14619.9	143350
14655.1	77537
14666	18302
14673.2	26013
14682.3	36148
14687.6	28608
14696.1	27103
14702.4	39718
14712.4	44734
14718.4	34060
14725.1	48687
14736.3	33551
14746	24782
14757.5	28603
14765	26066
14772.2	17828
14780.4	24892
14789.8	9720
14797.1	28637
14805	67948
14821.6	450395
14833	23086
14842.2	61085
14853.4	214485
14860.7	46230
14869.6	27704
14880.1	89727
14902.7	55878
14913	57477
14925.9	15090
14939.2	39789
14948.8	17645
14968	117654
14980.5	9397
14988.4	43648
14997.9	16840
15006.9	56619
15015.6	12016
15021.3	15802
15026.7	13170
15032.9	21880
15042.1	27944
15050.9	25704
15056.2	8996
15061.6	28299
15070.7	13775
15078.6	51068
15093.4	40233
15100.6	16171
15106	1399
15113.1	14138
15129.5	36751
15141.2	5504
15151.7	170039
15170	19537000
15201.9	8993231
15223.7	1303498
15246.8	160628
15255.1	368029
15271.9	134261
15278	39002
15284.5	12664
15291	20031
15303.7	28028
15308.6	18980
15314.6	18174
15322.6	34860
15334.9	22514
15342.9	16293
15351.1	18436
15371.3	96573
15379.6	39603
15386.6	28963
15396.4	20587
15405.6	66001
15421	20782
15428.2	44546
15434.2	82767
15439.9	46611
15452.8	24731
15463.6	48729
15472.2	39174
15479.8	50585
15489.6	50391
15497.5	17586
15502.7	17802
15508.9	29807
15519	95523
15540.2	122539
15555.9	114039
15570.8	126541
15578.8	42769
15587.2	19987
15596	248126
15604	47600
15611.2	85443
15629.4	26151
15648.6	119586
15653.4	32819
15659.1	48895
15670.2	78602
15683.8	30918
15691.9	79019
15706.7	59836
15714.8	13172
15722.9	35222
15732	78622
15741.5	41981
15748.9	49573
15757.4	51368
15764	34090
15770.8	46812
15781	117739
15788.4	55574
15805.2	120057
15815.6	41397
15821.5	41980
15829.2	69455
15837.3	50967
15848.4	77657
15856	9874
15861	25459
15866.9	39546
15875.5	76443
15905	251960
15918.3	74982
15925.2	49427
15934.6	49389
15943.4	46631
15960.1	138967
15979	19186
15986.7	99165
15998.3	25696
16008.7	59084
16022.4	70422
16032.4	101238
16049.7	101810
16065.5	86489
16080.9	31430
16110	264491
16136.1	41517
16141.7	37489
16149	26072
16155.1	21243
16161.5	25616
16173.4	67325
16183.5	52231
16189	31776
16195.1	45836
16199.9	82669
16208.4	84587
16219.5	98659
16233.8	69331
16245	138146
16253.3	60841
16272.5	171485
16287.9	68891
16300.2	149046
16307.6	63561
16318	35591
16326.3	61485
16336.9	52402
16342.4	41132
16348.9	14495
16359.9	78240
16367.2	18407
16375.1	58970
16385.7	19811
16392.5	47772
16401.7	104048
16418	48147
16429.6	68287
16445.1	51180
16455.9	25157
16481	175036
16502.9	11199
16509.1	64304
16517.9	16448
16533.4	86983
16546	6671
16551.1	38665
16558.2	43212
16564.9	180102
16585.9	48650
16600.1	156832
16619.3	39270
16623.9	30818
16634.9	71586
16641	49937
16653.3	28836
16667.3	81159
16682.3	83186
16690.2	150294
16704.2	40410
16708.8	13755
16714.3	50006
16722.4	139250
16737.7	40096
16751.3	1074172
16758	188472
16770.4	42083
16774.6	48297
16783.3	102578
16790.5	270297
16800.9	48058
16806.5	70030
16813.4	24197
16818.9	28144
16824.6	83478
16832.1	42338
16837.1	29483
16841.8	29554
16849.1	82391
16857.9	64679
16863.3	41802
16879.1	58149
16885.2	86576
16893.1	75330
16910.5	28495
16916.3	38120
16921.2	8704
16927.4	50364
16938.5	14642
16949.1	65739
16956.1	70470
16960.9	38736
16973.9	50057
16982.4	35607
16988.4	71589
17002.7	97367
17020.2	126593
17040	85035
17044.5	81164
17053	119332
17067.7	55252
17076.5	27613
17085.9	82141
17091.8	79412
17100	82434
17108.7	20986
17117.3	80778
17125.3	12512
17131.9	61492
17139	20984
17146.2	69612
17157.3	156046
17172	76482
17183.5	223717
17208.3	71121
17216	27634
17221.7	34363
17226.8	53950
17234.7	61615
17256.4	210342
17271.6	96655
17286.2	88748
17301	82117
17315.2	86142
17325.6	76028
17334.4	59486
17348.5	111904
17365	58771
17370.3	26015
17380.1	75820
17389.8	46226
17395.9	36249
17402.7	69964
17412.6	47416
17421.1	99911
17438.2	154075
17458.9	94845
17481.1	100122
17490.7	71608
17503.5	29536
17509.5	28788
17519	150815
17541.3	144474
17564	131014
17578.4	44880
17587.1	45264
17595.2	76775
17610.6	137677
17630.9	191627
17651.1	128736
17661.9	73825
17668	11066
17676.5	72970
17684	10530
17688.7	61963
17705.6	69305
17712	54055
17726	123951
17738.8	34326
17745.1	34408
17751.4	32353
17762.3	54782
17772.8	65521
17781.9	101987
17797.2	25650
17804.9	116996
17813.2	213152
17844.1	96173
17855.3	61420
17865.5	85468
17885.8	124590
17903.7	47600
17909.1	48214
17920.7	75873
17929.6	62403
17942.3	113686
17953.2	38956
17960.3	42098
17967.8	14558
17972.9	25423
17983.9	57275
17998.1	160420
18015	119862
18025.1	44433
18034.6	105427
18044.5	89418
18052.7	45365
18059.6	73671
18067.3	34443
18073	12657
18079.2	36489
18097.1	71443
18107.2	86828
18119.7	52712
18126.3	49475
18136.7	29352
18146.9	43218
18157.5	96769
18170.7	30155
18176.1	52971
18188.9	97188
18197.8	77831
18207.6	231393
18215.9	62171
18224.5	90734
18236	89834
18241.4	115852
18246.8	73455
18261.2	204617
18275	81769
18282.5	56574
18289.3	39570
18302.9	114703
18326.4	111156
18335.8	75202
18344.6	40244
18355.1	43025
18365.2	65954
18376.6	38348
18382.1	30448
18393.1	26076
18408.7	111758
18427.5	111834
18436	16648
18441.9	88965
18448.9	46978
18454.6	52732
18461.5	53856
18468.4	28916
18472.7	38598
18478.4	37335
18488.3	126491
18493.8	44601
18501.6	63122
18507.3	28520
18513	33920
18527.6	313020
18552.9	64791
18563.9	55136
18578.1	94197
18596.9	246240
18622.7	61952
18630.2	86770
18653.5	179670
18668.8	97521
18678.9	74831
18702.9	164652
18710.6	73217
18722.9	192638
18740.9	140672
18754.8	118635
18766	13868
18772.1	18528
18777.1	43423
18783.2	33985
18788.1	94217
18803	66724
18827.9	175830
18846.5	33566
18858.5	59728
18872	43239
18883.2	72387
18895.5	57860
18904.1	60119
18914.4	50505
18920.8	21256
18940.5	152907
18945.1	79143
18954.2	69611
18965.4	101444
18973.4	72170
18985.7	198006
18997.8	53459
19010.2	58709
19022.7	60128
19029	94589
19039.4	59426
19051.7	169137
19075.7	56878
19082.7	34731
19093.5	155553
19103.7	66067
19114.2	17382
19119	49308
19125.5	34253
19135	53523
19143.2	74949
19158.1	51592
19174.5	155721
19192.6	110530
19206.1	70557
19216.2	102472
19223.1	35836
19238.5	119331
19249.4	79202
19255	97426
19262.9	52510
19271.4	89390
19284.5	143019
19299	101033
19310.1	160928
19325.4	194262
19338.3	87138
19347.8	47681
19355.9	134120
19370	117021
19381.9	69208
19389	40732
19396	150433
19411	65473
19418.6	56343
19428.6	98087
19437.7	101413
19450.3	76716
19465.6	104662
19477.1	32411
19483.2	52021
19491.5	71440
19501.2	45600
19509.3	46311
19522.2	167719
19538.9	93218
19547.3	83367
19568.9	197777
19583.2	174973
19604.6	17554
19614.4	100978
19627.7	100144
19644.1	84467
19659.2	64449
19667.5	105265
19680.3	24607
19692.9	109350
19702.4	39394
19708.9	45909
19718.9	179631
19729.6	116414
19746.8	149507
19758.9	219148
19767.2	116074
19787.2	150163
19792	22830
19800.5	193801
19816.1	51623
19828.3	125075
19842.6	115302
19858.5	127769
19873.7	84286
19886.1	88736
19895	25891
19903.6	84119
19913.1	98934
19917.8	37423
19923	61871
19930.9	39112
19936.1	41857
19942.1	43192
19950.6	139909
19969.4	40456
19978.8	107346
19993.4	75933

## Sheet: Figure 2A
Mass (Da)	Intensity (counts)
37435.9	19190
37441.3	19517
37447.8	49
37455.2	37883
37466.3	12999
37485.7	2584
37493	76
37504	50063
37510	12245
37519.2	3416
37527.4	9165
37533	2500
37542.2	17167
37558.5	24800
37565.9	11334
37572.4	34751
37581.9	41565
37589.7	8513
37606.2	11969
37616.4	1512
37622.4	24342
37636.2	31898
37649	15674
37655.5	16887
37668.7	11990
37676	381
37682.2	46135
37691.3	631
37697.7	35201
37710.8	6107
37719.7	12095
37725.9	25334
37731	3293
37737	14691
37742	41944
37747.2	11761
37759.1	7238
37775.4	15401
37781.1	4766
37786.8	15566
37793.8	16419
37798.9	18941
37808.9	25916
37813.6	5287
37824.1	45299
37832.3	6782
37838.9	7518
37849.7	8497
37860.1	4128
37866.6	6576
37880.3	1482
37890	19835
37894.7	67
37901	6379
37908	6762
37915.4	24939
37924.8	30506
37932	7969
37937	10439
37947.5	11449
37960.8	4409
37970	3157
37978.8	14978
37997.4	6363
38003.1	7043
38008.1	12411
38013.2	72365
38028.1	46216
38033.5	262
38040.1	1207
38046.2	8371
38061.3	46505
38075.6	5817
38087.2	42840
38094.4	4428
38103.5	16324
38112.6	13303
38131.7	20809
38149.6	24029
38157.8	10396
38166.4	26522
38172.2	1094
38181.1	28111
38192.3	10395
38205	13383
38218.9	24547
38224.7	6572
38232.7	5671
38241	12526
38250.6	30073
38259.9	1799
38268.7	41127
38281.6	4025
38289	961
38296.9	4583
38307	10208
38312.6	2234
38319.4	12011
38331.7	20919
38349.8	54426
38358.1	4274
38362.8	19176
38377.5	21889
38388.3	8743
38398.4	11875
38408.2	34189
38416.2	17687
38431	17339
38435.8	9594
38444.8	21436
38451	18611
38461.3	7723
38470.5	4427
38476.9	6687
38487.5	4167
38494	21980
38501.3	18881
38506.3	11480
38512	34010
38519.5	20942
38527.1	29756
38533.8	16903
38539.7	4512
38546.2	32456
38553.2	20015
38559	13477
38569.4	58024
38575.5	7948
38586.5	17358
38593.1	2970
38602.2	23907
38608.1	1514
38615.6	26832
38626	178
38634.3	3401
38642.1	4654
38652.5	4984
38660.4	24403
38667.1	1738
38672.4	11502
38676.5	4593
38687.6	23618
38693.8	19420
38699.8	20771
38709.2	16737
38725.3	7302
38733	11153
38743.3	1623
38748.9	23
38756.8	4509
38766.1	7274
38775.8	3127
38785	4883
38790.1	46830
38796.2	18558
38805.3	32379
38810.9	18056
38816.1	2139
38821.6	8409
38829.9	5882
38840.5	16253
38845.1	33967
38856	9354
38865.6	8481
38874.7	3052
38880.7	8291
38885.8	5655
38891.1	38
38896	1299
38905.1	25
38912.6	2114
38919.7	17329
38929.5	10323
38936	6734
38947.9	15880
38962.8	3070
38971.1	7372
38979	11917
38986.5	17872
38998.3	59628
39009	98
39017.8	57771
39026.7	63
39039.4	12339
39052.1	2516
39063.5	11296
39068.6	29413
39080.1	12384
39085.2	16571
39094	1173
39100.9	17900
39110.1	18014
39115.5	4915
39121	2898
39131.9	6697
39137.5	11149
39150.8	952
39156.3	38019
39167.6	13929
39173.6	808
39183.3	1317
39194.1	3695
39203	13851
39216	9332
39220.7	27382
39229	645
39239.2	24896
39244.5	11943
39252.8	11214
39261	28034
39267	3418
39273.3	25875
39282.5	3513
39286.9	19960
39296.5	6478
39302.4	14423
39308.1	71308
39314.1	12126
39320	12344
39327	7157
39340.7	5499
39349.7	5860
39356	12543
39368.9	1326
39380.6	2589
39387.9	21823
39394.5	21295
39398.7	3517
39411.2	10596
39418.7	4856
39424.5	33219
39437	1612
39446.6	14001
39452.5	28495
39461.2	9053
39466.5	17064
39473.5	45636
39483.3	17781
39493.3	2000
39500.9	5863
39509.8	3316
39520.1	33413
39526	9665
39534.7	28333
39540	2493
39548.4	6394
39555.6	10060
39562.9	42899
39570	11427
39579.5	15745
39585.2	10245
39590.7	54740
39599.9	13648
39614	1279
39619.2	64207
39629	311
39634.8	33734
39649	14443
39656.3	2113
39660.7	9902
39666.9	24696
39679.9	43371
39687.9	28581
39695.3	6995
39704.5	28335
39717.8	24450
39725.1	7163
39734.6	8725
39741	9828
39747.6	4253
39757	21881
39765	775
39771.2	36455
39776	118
39783	11226
39789	39518
39797.9	14015
39814.3	1697
39820.2	18669
39827.8	3975
39834.8	485
39842	944
39851	5685
39868.2	15092
39875.7	16945
39882.7	13945
39888.2	16346
39895	10518
39903.8	10231
39910.3	19351
39921.9	24865
39931.5	15140
39937	389
39942.1	7603
39947.6	9161
39953.8	4126
39972.3	10669
39984.4	1831
39989	8887
39997.1	7335
40002.7	3122
40010.1	8294
40015.8	22706
40022	11679
40028.9	529
40035.6	43892
40046.2	696
40052.6	14121
40060.8	23189
40067.7	6623
40077.4	7846
40092.4	15105
40099.7	3908
40110.7	9052
40126.9	6452
40135.6	14739
40146.6	1132
40152.1	9307
40161	31738
40165.9	26237
40177.2	15101
40184.1	9824
40189.4	18257
40194.2	7116
40204.6	18711
40216.1	1966
40224	33714
40233.9	3111
40238.8	12060
40243.8	11974
40255	255
40260.3	34572
40267.1	9068
40274.2	4150
40281.7	19476
40294.2	27478
40299.5	18410
40311.1	22693
40322.2	1261
40328	3322
40341.3	23406
40366.4	2961
40373.6	11336
40384.9	27515
40397.8	22263
40407.3	4723
40412.5	41090
40422.8	13197
40428.6	21330
40436.3	256
40443.4	26856
40453	7522
40459.7	36078
40465	4283
40469.9	28931
40483.6	22954
40493.9	17162
40499.2	37467
40513.1	16523
40518.9	13377
40526.2	6128
40531	4718
40537	345
40541.7	2856
40548.9	8700
40554.7	11432
40560.3	944
40567	13227
40575.6	10349
40590	51433
40595.7	14346
40608.1	101243
40614.4	6447
40624.4	18398
40634.8	239
40643.5	9334
40649.8	7128
40659.2	36107
40672.2	11904
40683.4	10885
40696.9	59483
40703.1	6018
40708.7	23518
40714.4	9820
40721.1	1759
40732.4	18106
40744.9	10524
40751	22759
40756	7278
40769.3	17998
40787.9	10797
40794	1982
40800.2	39984
40809	11474
40816.3	49078
40831.4	45772
40836.8	11015
40846	28221
40855.9	13350
40861.4	7246
40867.7	2970
40877.7	10301
40892.5	8337
40903.9	24828
40927.5	7734
40952.8	11118
40959.5	30103
40967.8	12469
40982.4	18206
40991.6	13133
40999.4	30964
41004	6139
41016.1	167533
41026.1	56640
41033.7	41235
41040.9	7204
41049.3	31909
41055.1	8354
41063.2	60264
41069	10008
41074.3	13853
41084.2	18299
41098.9	13790
41114.4	23428
41130.7	11890
41140.9	2552
41150.9	18730
41159	3439
41166.6	17959
41180.4	13289
41194.4	37052
41201.4	7083
41205.8	26256
41213	16302
41219.3	20802
41232.1	6659
41259.3	50647
41270.3	16570
41275.2	34973
41281.2	79
41289.2	11819
41295.8	3303
41300.5	22375
41306.6	11881
41315.5	18178
41321.3	1368
41328.4	38640
41335.1	12518
41341.6	16072
41347.1	28908
41359	7064
41363.9	10865
41379.4	29417
41390.5	17561
41399.5	724
41408.5	28371
41422.8	22588
41430.2	3960
41439.2	24965
41446.4	15857
41455.6	24914
41469.9	51020
41488.3	20589
41497.7	15858
41504	1909
41514.5	5249
41525.3	34171
41533.1	6032
41540.8	29300
41547.1	36401
41559.1	13263
41567.2	6828
41574.7	74589
41579.9	16344
41592.5	4923
41603.5	29839
41617.3	37314
41626	5492
41633.9	303
41638.7	7417
41646.3	6267
41652	2339
41661	26458
41673.7	30832
41679.5	7101
41688.1	5036
41694.2	5342
41705.2	18996
41710.7	2437
41716	18977
41722.4	13185
41731.2	3327
41739.5	11507
41747.6	25341
41753.3	1203
41760.2	11240
41778.2	2712
41787	7771
41795.6	6505
41801.6	9080
41808.4	14287
41818	19175
41827.2	2581
41839.5	16055
41848.5	755
41853.1	22504
41858.2	7816
41877.3	29694
41890.6	11733
41896.7	10462
41911	26208
41923.3	2257
41930	20206
41937	434
41942.6	14191
41954.9	2410
41965	14334
41971.4	12612
41976.9	3755
41986.9	9587
42001.8	33013
42014	26313
42020.2	1119
42031	2582
42039.8	10463
42051.1	1019
42059	60185
42067.1	7459
42083.3	3555
42095.5	18431
42108	4025
42118.2	9845
42124	17995
42139.1	8209
42144.7	13300
42156.2	8139
42164	2352
42173.7	24205
42183.6	6471
42190.9	38470
42195.5	31398
42205.8	14256
42213.8	3489
42222	111536
42229.1	7962
42240.9	63591
42253	2520
42266.3	4283
42274	111330
42278.6	6724
42290.6	3860
42296.5	2961
42303.8	4430
42316.9	10546
42323.6	2680
42330.9	193
42337.1	12547
42353.3	69293
42359.8	6074
42368.6	47315
42376	1279
42381.9	29499
42386.8	7086
42398.9	20741
42405.3	6478
42413.6	12904
42421	5511
42428.9	14856
42437	131
42441.8	52891
42460.4	8188
42476.3	17502
42483.2	12899
42488.8	17971
42504.4	29300
42510.1	30412
42519.8	15672
42533	28522
42539.8	49280
42548.8	28411
42554.7	26720
42569	29219
42582.7	24532
42593	11142
42598.2	23585
42608.7	29693
42625.3	17918
42638.5	33115
42649.7	7515
42654.7	8594
42660	6931
42665	12839
42673.2	20169
42684.6	22673
42694.8	22684
42700.6	33179
42714.3	20900
42727.8	9773
42743.6	46732
42758.8	5226
42770.5	15348
42789.6	22298
42797.8	21328
42804.6	49101
42813.6	19097
42821	14138
42828	3568
42835.7	22614
42842.5	21164
42847.6	18184
42861.1	31138
42866.8	22384
42878.9	23997
42894.5	31291
42907.1	13277
42920.8	25194
42935.5	16072
42944.4	2133
42953.6	43005
42966.2	40863
42981.3	10268
42988.7	6183
43002.2	4249
43010.2	9914
43018	41246
43022.9	28654
43033.8	7330
43039	20092
43045.1	2789
43050.3	9708
43055.7	3647
43065.8	33327
43071	184
43078.9	31327
43085	3827
43096.9	60214
43108	257
43115.3	35633
43130.7	21960
43140.3	37693
43157.4	4181
43170.7	14302
43176	167
43186.1	68532
43193.2	6719
43201.9	22172
43212.6	2137
43219.1	32864
43236	128918
43245.3	1480
43254.2	389605
43261.9	2389
43271.9	17069
43279.9	2676
43287	38321
43293.5	6577
43304.6	98183
43314.6	25499
43324	8054
43332.4	100028
43343.5	6570
43352	661300
43373.1	771413
43384	2002
43391.5	148066
43407.4	1631
43418	1298
43425.5	42797
43430	12492
43435	7
43444	121062
43461.5	2371433
43473.9	175
43479.4	17614200
43498.6	737903
43507.8	10316
43520.2	1938178
43533.6	544521
43543.8	58681
43548.5	36816
43555	628
43560.4	472193
43572	57
43580	5165491
43599	37628200
43609	6517
43615.9	4848198
43634.2	770320
43641.1	399650
43650.8	1391590
43660.4	178609
43667	43372
43676.4	136747
43686.4	21279
43698.4	891389
43712.1	307631
43722.9	4352
43731	2121003
43744.4	2091
43750.8	505405
43766.8	459143
43777	1960
43784.9	4344388
43792.1	14395
43801.7	372402
43814	32479
43829	68453
43834.5	123220
43868.1	36234
43882.6	67607
43894.2	367662
43911.4	490503
43926.1	93814
43939.7	49253
43947.6	27255
43955	72385
43965.2	52386
43971.6	71399
43980.3	17450
43987.5	5442
43996.6	20469
44009.4	20251
44014.6	33069
44020	15008
44027.1	18197
44035.6	7290
44042.4	26279
44046.8	52776
44063	66940
44068	39537
44081	46936
44085.9	26843
44091.2	5293
44095.7	10457
44101.4	12936
44106.7	15782
44114.7	11265
44125.4	37760
44136.8	9884
44143.4	111013
44151	6586
44158.3	3821
44163.9	28674
44169.6	8575
44179	3967
44185.3	243637
44197	47436
44214.7	43436
44231.1	83364
44239	1601
44246.1	67638
44263.3	343971
44269	12936
44278.1	55403
44284.1	5564
44293.7	106236
44301.1	20061
44311.8	276428
44320.9	12341
44329.4	38094
44342.8	10368
44348.4	14180
44353.5	40411
44369.4	61282
44377.6	4486
44382.9	3914
44391	32361
44397.9	24215
44408.4	38887
44414.3	36318
44424.5	19222
44430.8	49233
44439.2	33810
44450.4	29966
44456.9	19549
44465.6	7609
44472.2	7226
44477	1983
44483.1	19529
44488	35200
44497.3	39385
44502.9	15631
44510.1	27770
44519.8	33495
44527.5	16868
44535.5	16454
44547.1	28208
44555.8	9201
44562.9	28462
44572.4	12911
44578	30707
44590.9	4712
44605.9	54477
44611	14754
44615.5	9404
44626.1	30501
44634.9	1824
44643.3	13519
44648.3	5549
44656.6	22880
44662.5	9657
44671.5	6689
44677.5	18431
44687.2	17599
44693.8	117
44703.5	33839
44709.2	8514
44715	6191
44721	9150
44726.5	8286
44739.7	7814
44754.5	9946
44767.2	9808
44772.4	26703
44777.9	12286
44785.1	25148
44793.2	9240
44799.2	20320
44808.2	2526
44814.2	21564
44827.6	7956
44833	10189
44841.8	2689
44847.8	3660
44860	16659
44866	1517
44872	8418
44882.9	5565
44890.7	10659
44900.8	62531
44906.8	13280
44913.3	11142
44918.4	14553
44929.5	17585
44934.6	1705
44940.8	6955
44947.6	14899
44952	1908
44961	53801
44970.7	3090
44978.5	14486
44991.5	6574
44999	9342
45006.3	10000
45014.3	19529
45023.4	5983
45028.4	1501
45033.1	5848
45038.9	3172
45048.4	16828
45054.5	5815
45066.8	18046
45081.8	11826
45095.2	17045
45102.1	46557
45109.8	7875
45120.2	7022
45125.4	22086
45137	188622
45142.1	15942
45154.5	11525
45167.8	17228
45174.5	2164
45185.8	10745
45199.5	110
45205	4698
45214.4	11419
45222	5737
45229.4	3287
45235.2	3891
45242.3	16145
45250.9	34665
45264.7	4256
45272.7	21562
45283.1	10742
45294.5	33233
45299.5	4708
45314.9	3228
45322.3	10147
45330.7	886
45336.4	14697
45348.1	19687
45356.7	23525
45372.8	17035
45383.1	16475
45395.6	17158
45411.6	30845
45424.7	22331
45430	3331
45441.1	67254
45453.7	19969
45463.5	14757
45474	28830
45479.8	3532
45490.1	37339
45499.1	6406
45506.4	22381
45515.6	42497
45521.2	58887
45528.6	46609
45537.5	29847
45552.5	22591
45558.2	20445
45563.8	31021
45569.3	40587
45573.9	17534
45579	1690
45586.7	60195
45591.8	17757
45597.7	1676
45609.7	14490
45626.6	37143
45636.3	46728
45642	8517
45646.8	16797
45653.9	112970
45663.7	6775
45670.7	34127
45685.1	11909
45692.6	29458
45699.9	12221
45707.4	35225
45715.9	10275
45721.4	35105
45731.6	471
45740.7	23569
45758.3	18543
45771.8	34757
45778.3	1273
45789.5	47209
45796.9	3054
45802.3	14331
45811.4	7281
45816.3	8184
45821.7	13213
45831.8	9726
45847.1	18509
45852.4	10097
45863.7	11527
45872	62799
45882.1	3539
45893.4	29625
45908.1	11976
45923.3	19376
45934	6586
45943.6	15256
45952.4	12461
45959.5	23363
45968.8	15008
45978.9	6704
45985.6	38223
45993.7	3845
46003.9	34954
46015.1	1285
46024	10534
46034.7	18375
46046.5	4990
46056.1	6960
46060.6	16431
46072.3	14598
46084.8	11858
46091.1	39343
46103.3	13399
46108.4	40499
46121.6	15084
46133.1	26073
46138.6	21099
46144.9	14538
46151.1	18197
46159	6420
46165.7	13014
46175	111
46181.2	34684
46194.4	6559
46203.8	5810
46211.3	10121
46217.7	10552
46226	6899
46232	189
46236.9	5141
46242.1	6902
46255.8	25332
46263	3981
46271.2	6534
46285.6	21813
46298.4	23899
46303.9	27853
46310.9	20254
46316.6	14144
46324.4	19676
46333	11729
46342.2	87649
46350	19488
46357.2	20239
46365.4	5904
46374.6	12821
46381.7	7166
46392.4	9331
46400.8	15585
46405.8	17743
46414.2	7431
46420.6	26372
46428.4	4973
46438	9323
46452.5	16653
46466.1	30766
46471.1	7531
46478.9	5114
46486.5	7912
46494.1	9118
46500.3	10950
46510.9	31327
46517.4	7161
46523.1	7129
46528.6	15233
46538.3	8975
46551	34652
46556.6	21717
46573.1	21814
46590	22953
46603.9	11422
46618.8	11802
46625.9	2780
46632.8	10458
46638.6	17580
46649.9	24132
46660.4	11857
46668.5	17742
46673	24763
46683.5	10954
46691.2	17455
46696	1854
46705.9	7496
46713	7810
46723.1	3636
46740.4	7373
46758.1	14743
46769.9	8569
46777.7	18975
46785.1	11216
46790.9	9963
46796.3	16317
46804.4	17239
46811.4	4699
46821.8	8784
46829.7	1535
46835	1466
46841.7	21803
46847.6	16124
46862	11247
46871.3	2916
46880.4	11076
46886.4	11496
46892.2	5888
46898.2	9099
46906.3	15894
46919.4	4567
46934.4	50656
46943.4	8091
46955.1	26338
46961.8	10899
46971.3	32292
46986.3	19930
47001.5	25209
47006.6	6443
47012.7	24105
47019.7	3216
47030.4	10981
47048.2	11999
47063.9	5073
47069.6	131
47082.3	12520
47095.9	11854
47103	8854
47117.2	3625
47124.3	29778
47133.3	25559
47143.3	17498
47151.2	37396
47164.5	23015
47173.8	3451
47179.5	25062
47195.3	10634
47212	3401
47223.1	14806
47232.4	24261
47248.4	14356
47258.6	3540
47269.1	10126
47273.7	35405
47280	8681
47287.2	3023
47293.8	9739
47302.6	29763
47310.4	5101
47315.5	23932
47327.7	11505
47336.8	19970
47345.1	54547
47357	22153
47362.4	39371
47371.9	18974
47379.3	18418
47388.1	12590
47396	6923
47401.9	9062
47410.9	31791
47422.3	12416
47429.8	69291
47442.7	1913
47449.3	26759
47455.4	4434
47459.9	17972
47466.2	20192
47478.5	29291
47483	5827
47494.2	29703
47499.3	11477
47504	795
47512	9511
47517.3	12887
47532.1	1779
47539.3	10311
47543.7	15995
47550.3	2397
47562.6	20616
47574.5	10983
47582.5	14329
47600.8	25138
47607	8893
47615.8	16412
47627.4	10068
47632.2	5551
47637	2869
47648.4	16835
47658.1	6855
47665.8	5498
47675.5	35670
47687.6	46857
47698	1738
47709.8	105962
47716.9	25515
47726	10538
47730.6	45745
47738	4015
47746.1	13792
47754.8	25142
47762.2	22409
47778	15120
47782.8	13798
47790.5	8796
47799.8	1984
47808.7	34604
47816.3	3158
47823.5	8267
47829.7	12135
47837.5	3706
47843.7	21123
47848.6	6618
47855.9	13184
47863.9	5233
47876.2	20166
47890.2	7152
47898.7	35244
47903.8	7088
47913.8	4784
47919.2	26511
47930.5	4025
47937.7	42645
47945.1	255
47950.1	11449
47967.9	5870
47976.2	9847
47983.5	2813
47989.1	41426
47997.8	71391
48006	10437
48012	36429
48021	19703
48035	10480
48050.9	4701
48059.2	1442
48068.3	25407
48076.5	5368
48098.1	2993
48109.5	12650
48117.1	23647
48126.1	8255
48131	3984
48136.4	14684
48147.1	9288
48164.5	3748
48174.1	3553
48183.7	23022
48191.2	5525
48196.9	23105
48204.5	49386
48212.3	8807
48218.1	22017
48232.3	21861
48241	324
48252.5	7396
48264.7	11157
48271.8	770
48280.5	5910
48289	52053
48299.1	7611
48313.6	47460
48332.1	104482
48342	1141
48348.1	13128
48353.6	31651
48361.7	1592
48370	13915
48378	703
48384	10138
48390.9	16974
48405.4	4402
48418.9	1318
48423.8	2513
48428.4	1504
48438.1	7533
48444.3	1295
48449	7500
48458	4180
48467.2	14369
48478.4	17023
48486	12554
48495.9	70070
48500.6	12802
48513.4	72114
48518.1	14310
48524	3809
48533.5	20928
48540.4	6575
48544.5	2235
48550	5413
48554.7	39846
48563.5	3007
48574.2	6192
48584.5	10083
48597.6	4081
48612.6	10157
48620	13770
48630.4	58919
48645.5	17206
48657.4	5951
48663	16371
48675.6	7626
48681.8	4247
48688.7	20416
48694.1	9781
48698.6	4551
48708.5	21387
48719.6	2386
48728.1	12347
48734.9	380
48740.4	3983
48749.8	85330
48759.7	1156
48769.9	61771
48776.8	3197
48781.9	2352
48787	3442
48795.5	15029
48803.7	23894
48811	1493
48817.3	29301
48824.2	18304
48828.8	3315
48836.8	19888
48843	210
48849.4	8932
48855.6	11968
48870.2	42438
48880	445
48886.6	971
48893.7	36598
48905.8	1602
48916.1	24184
48920.5	11771
48936.3	39143
48948.3	165
48956.1	13941
48962.9	49597
48972	22402
48979.7	17471
48989.3	14839
48994.1	7583
49002.2	6909
49006.8	7226
49013.5	4920
49021.1	7228
49030.6	6985
49037.4	3141
49044	3251
49050.6	10826
49056.9	6847
49061.9	7527
49067.8	5542
49072.5	2345
49078.5	27061
49085.6	687
49097.3	38262
49110.3	73892
49121.3	13888
49127	8667
49132.8	46594
49142.3	9170
49149.2	7429
49154.4	18583
49161.9	9951
49171.7	3204
49181	13568
49198.1	13812
49203.8	3653
49208.8	5202
49216.5	13682
49226	51392
49234.2	6279
49243.4	19128
49250.5	362
49256.9	9015
49263	51634
49276.5	30268
49283.8	27591
49288.7	10872
49294.6	3371
49301.7	32337
49308.8	5885
49319.6	5877
49331.1	27396
49345.3	8761
49355.5	36596
49366.3	7041
49370.9	7956
49379.1	14301
49390.9	16487
49397.9	17259
49412.7	13199
49420	7563
49426.8	4934
49434.3	48688
49441	14780
49453.4	61313
49462	10282
49467.1	5207
49472.2	20641
49480.1	10904
49486.4	9011
49492.9	9785
49499.8	31972
49508	12588
49514.3	13013
49523.7	22332
49530	3626
49534.6	7332
49545.7	61279
49550.4	35930
49557.6	6552
49566.5	14683
49574.7	8604
49581.9	13245
49588.6	18382
49597	7205
49606	2866
49615.5	30996
49628.4	2041
49634.1	16979
49641	39
49648	8877
49654.9	6200
49665.8	6610
49671.3	16242
49676.4	2940
49682.5	2777
49690.2	33571
49699.3	13104
49706.8	20385
49712	13941
49718.7	4900
49725.3	11281
49730.2	11750
49744.5	15437
49762.8	20805
49772.4	41352
49779.5	8010
49786	25035
49797	29850
49806.9	10224
49812.9	9772
49819.9	804
49828.8	18180
49844.8	8956
49852	5023
49857.2	14177
49864.9	16474
49877.8	14877
49885.3	21474
49899.3	30503
49916.4	22563
49920.7	14030
49925.9	2004
49940.2	19221
49956.2	10770
49965.2	6249
49973.8	11180
49979.7	43965
49987.3	2227
49997.1	10218

## Sheet: Figure 2B 
Mass (Da)	Intensity (counts)
45009.2	114100
45014.9	223938
45021	40418
45026.3	105574
45040.6	121021
45045.8	119431
45053.1	100429
45063.7	121135
45069.6	79991
45080.1	192601
45089.5	57648
45094.8	69871
45112	301137
45121.2	170948
45127	166889
45132	35736
45136.9	125229
45144.9	272950
45151.2	117649
45157	131386
45163.9	272828
45171.3	267183
45179.8	253106
45189.6	171345
45199	228842
45204.8	62796
45210	149726
45214.9	92408
45223.2	52832
45228.7	85836
45235	88059
45240.8	131172
45246	189145
45253.5	228087
45263.3	119216
45270.4	103472
45276.7	86354
45285	266875
45293.8	180910
45298.8	110572
45303.7	150811
45310.1	296551
45319.1	124090
45329.4	165949
45337.8	276964
45351.7	32697
45360.2	133586
45368.4	66355
45375	120742
45381.2	215803
45393.3	269992
45404.8	90373
45410.9	74463
45416.9	189873
45424.7	71949
45433.4	183736
45439.1	76912
45443.8	106335
45449.4	270669
45455.5	171809
45460.9	214529
45467	183533
45474.7	96017
45480.2	90531
45485.9	55472
45491.8	69950
45497.5	255284
45506	102704
45512.8	134015
45523.2	68327
45529.6	61378
45537.9	258591
45551.3	77153
45561.9	99338
45567.2	32329
45572.3	77476
45579.6	167238
45585.6	95552
45593.1	227434
45601.2	194628
45610.1	107406
45616.3	163298
45626.8	80344
45637	198714
45643.1	39892
45649.9	156591
45655	100397
45661.8	121649
45673.4	223602
45681.7	191156
45692.3	161094
45697.2	91109
45704.7	186457
45715	115439
45722.6	78683
45730.6	302888
45739.8	243072
45749.6	114266
45754.4	96221
45761.4	103750
45766.2	67956
45772.3	139879
45786.2	190921
45803.2	153236
45809.3	128270
45818.9	229399
45830.2	192333
45836.3	257126
45846.4	476937
45860.5	417756
45872.6	325653
45878	162993
45883.7	83290
45889.7	130421
45895.5	94798
45901.1	68912
45906.5	127166
45917.8	113160
45925.7	59474
45931.9	136876
45939.8	470447
45956.5	256495
45966.2	137733
45972.4	95124
45978	44371
45983	81907
45988.4	154314
45994.6	147091
46008	412893
46017.6	261993
46025.6	207453
46033.7	162850
46041.5	201146
46052.8	83705
46067.5	277875
46074.5	91314
46085	119406
46090.2	48145
46095.1	107859
46100.9	60053
46107.6	81940
46114.2	41540
46119.9	115384
46124.8	77963
46130.2	161765
46141.6	163684
46149.2	112241
46154.3	44761
46160.4	52337
46169.2	128508
46180	378650
46187	132654
46191.8	147277
46196.9	108772
46214.9	159597
46222.9	160346
46228.7	64816
46238.3	216699
46248.1	110130
46253.9	76728
46261.4	40440
46266.2	125465
46272	94196
46279.5	149952
46287.1	167315
46293.6	434987
46306.9	101891
46312.8	106347
46318.7	90663
46330.1	190571
46334.9	221015
46341.9	386235
46351.8	173137
46359.9	30248
46369.5	208037
46378.8	96798
46384.6	56342
46389.9	17755
46395.2	71575
46404.4	194950
46410.8	113199
46417.7	113987
46425.5	179019
46435.4	94897
46442.7	363510
46455.6	156480
46470.2	67723
46480.8	196171
46489.4	82216
46494.6	182469
46498.8	120744
46512	109198
46519.2	340073
46529.5	86731
46535.3	119028
46540.2	125949
46546.4	214951
46552.1	149954
46557.1	211330
46564.1	1405160
46571.3	558472
46577.2	155023
46583.4	126617
46590.9	149103
46596.4	107722
46604	102430
46621.7	275051
46628.4	182605
46634.9	99680
46643.2	231216
46648.9	73323
46654	57239
46663.7	253159
46671.7	90889
46676.9	88404
46686.4	255494
46694.4	40356
46699.6	81956
46705.3	118210
46710.5	137955
46721.3	275642
46731.9	132475
46737.2	171116
46743.6	62049
46749.7	104150
46756	126863
46769.1	66466
46778.8	209236
46787	200241
46795.5	260719
46803.3	221743
46810.4	169314
46816.6	176508
46822.2	159770
46831	259820
46838.9	103903
46848.5	187761
46860.7	241724
46872	93817
46878.7	133923
46884.7	183633
46890	123416
46895.2	86949
46900.1	113718
46913	636438
46924	193809
46931.1	94645
46935.9	232305
46942.5	107446
46950	257804
46956.5	214792
46974.6	87537
46986.1	140323
46991.8	112966
46998.3	108823
47004.1	96403
47015.3	321222
47020.5	180599
47026.4	157098
47035.6	110091
47043.3	397024
47057.3	316443
47071.1	335239
47092	251742
47114.7	555011
47123.9	270947
47129.8	119576
47136.1	89849
47143.1	125462
47149.4	110946
47154.7	107485
47160.6	173252
47165.8	82672
47174.8	176171
47181.9	165110
47187.2	112307
47192.9	128144
47198	145300
47203.1	124789
47211.3	116361
47219.4	150932
47226.8	176986
47232.8	65575
47242.1	181172
47256.7	292701
47262.6	94593
47274.3	116692
47280.4	141614
47286.2	62705
47295.2	282809
47308.3	85401
47314.4	100510
47321.3	101568
47327.2	106550
47332.8	135405
47337.9	217639
47343.6	259155
47353.2	623363
47373	122205
47378.9	125264
47384.8	137306
47392.4	169327
47406.9	529061
47425.3	148975
47431	121971
47437.4	107916
47444.6	116371
47453.7	67188
47459.9	135205
47464.8	111172
47475.3	244767
47484	65809
47488.8	68972
47494.5	86148
47499.3	85653
47510.5	348472
47521.8	145121
47527.1	128987
47536.9	197591
47545.7	72738
47553.8	160284
47562.7	58552
47576.3	254907
47581.2	191058
47592.7	318336
47605.8	92238
47611.1	65602
47615.8	100549
47621.8	180146
47641.3	285475
47648.8	78844
47659.3	197515
47664.3	169041
47671	115555
47677.5	50582
47682.8	63429
47687.8	124483
47694.1	84160
47701.2	59925
47705.9	81352
47713	97620
47720.7	229317
47728.5	82514
47739	568662
47743.7	474099
47750.1	460610
47764.3	114048
47770.7	157110
47776.3	85960
47788.1	210175
47801	143030
47811.3	148334
47818.9	114568
47826.7	51700
47836.9	198340
47849.1	116442
47858.7	75595
47864.8	91325
47870.2	78565
47880.4	354827
47887	415412
47891.5	639651
47904.1	9071382
47913.7	769470
47919.5	527017
47927.2	199094
47934.2	37492
47940.3	117188
47947.1	394745
47963.1	229575
47972.6	85478
47980.9	100143
47989.8	43037
47997.9	114815
48004.4	92800
48011.3	152934
48025.1	57620
48032.8	64928
48038.4	68990
48043.7	467374
48048.6	718498
48065.9	16452700
48073	2817900
48078.6	946875
48085.8	1484174
48106.8	242589
48113.5	240966
48121.9	341983
48135.4	97390
48140	44404
48147.6	152892
48154.6	75646
48160.8	68300
48167.7	104879
48172.9	96063
48179.7	75098
48191.5	104346
48197.3	88691
48208.5	392697
48216.1	323291
48222.4	1118636
48228.5	4728906
48240	183844
48246.3	97739
48251.7	92227
48256.9	49767
48268	289304
48280.7	65205
48287	67159
48294	210486
48312.4	34263
48326.1	86938
48335.8	23765
48346	118085
48351	29238
48357.9	54015
48373	2692901
48378.3	1712246
48390.2	26996000
48405.1	1102600
48413.9	379666
48419.8	251527
48425.3	268770
48430.6	479001
48435.9	314107
48446.5	388624
48461.5	115803
48467.7	182496
48474.5	53273
48484.4	545535
48498.3	6758946
48506	765880
48512.6	226989
48519.7	227555
48532.9	195897
48539.1	106693
48544.7	144932
48550.4	135152
48562.2	109220
48573.8	90787
48580.9	27215
48588.1	58532
48595	73941
48600.9	117123
48610.1	169976
48617.7	119398
48626.5	68869
48636	294973
48647.8	152166
48659.7	70821
48666.8	86337
48672.8	80296
48678.1	64275
48683.1	47178
48688.8	193529
48698.3	67215
48704.3	143809
48711.2	278778
48726.8	245362
48737.2	131984
48744.3	243857
48753	130521
48757.8	169256
48767.7	121410
48773.3	197922
48779	140982
48786.6	124645
48796.5	302699
48813.5	423757
48826.7	140381
48835	187580
48839.4	157127
48846.3	247667
48855.8	225909
48870.1	939357
48883.1	188637
48889.2	133168
48896.2	229944
48903.4	217782
48910.5	305730
48920.7	128101
48929.7	181602
48941.4	515029
48952.2	159113
48957.1	191626
48964.8	58223
48970.5	85027
48976.7	176730
48981.8	191153
48987.7	238108
48994.1	216822
49000.6	232598
49006.4	243533
49014	336104
49021.8	381932
49029	293815
49035.5	351266
49045.3	240902
49053.1	401101
49059	74342
49064.5	328366
49078.5	979532
49087.2	549477
49093.6	547762
49103	389944
49112.7	202515
49118.5	193377
49123.8	173556
49131.6	184297
49141.1	978643
49152.8	345646
49159.4	274564
49165.4	472209
49171.1	207883
49176.6	251556
49181.9	360260
49186.6	208118
49193.2	294716
49202.9	407494
49210.2	373713
49215.8	272621
49220.8	285031
49228.8	440160
49237.6	503222
49247.4	899585
49257.4	378321
49263.5	379620
49268.9	322202
49277.6	332519
49286.6	485027
49294.5	262520
49300.7	303081
49305.9	167701
49311.5	130525
49322.1	284085
49330.4	199787
49338.5	279011
49351	292292
49356.7	137892
49362.8	180535
49370.1	251142
49376.2	171513
49383.1	396757
49391	245394
49398.8	166733
49407.5	250564
49412.7	120331
49417.6	57087
49424.2	102984
49432.1	115251
49437.2	86385
49442.9	126219
49450.2	110906
49457.8	67484
49467.9	219580
49476.4	148472
49483.3	94023
49492	132976
49499	74679
49504	117423
49514.2	753928
49526.4	121895
49540.3	280603
49545.4	336344
49551.5	287536
49560.8	674163
49570.9	139036
49585.4	60250
49595.3	141231
49604.3	43065
49612.4	83895
49617.6	72929
49627.2	150421
49651.2	228904
49656.8	555156
49674.9	6676968
49684.2	727378
49689.1	392446
49694.8	334804
49700.9	454649
49708.5	1958882
49714.6	1771046
49726.5	443430
49732.1	205296
49739.7	221425
49750	42698
49755.9	46913
49764.2	49162
49770.6	52083
49777.6	42150
49783.6	30355
49790.4	39720
49797	53117
49804	44173
49811.7	147391
49817	1213173
49823	1593786
49837.2	34572600
49849.6	2200848
49854.5	1757538
49860.1	1343318
49871	6062831
49877.5	1701013
49882.5	922358
49887.7	672722
49900.2	59434
49905.5	46076
49911.1	77450
49916	77182
49921.6	29154
49934.7	89642
49946.5	50796
49955.9	13528
49962.2	33704
49968.1	62651
49983.1	6227015
49999.2	69672900
50016.5	5650891
50033.4	3662116
50039.2	4352846
50046.9	3277210
50060.6	58657
50067	45324
50075	37107
50080.9	45283
50086.9	86916
50097.6	63424
50108.7	54095
50114.1	50798
50126.4	37521
50140.4	512907
50145.6	1071701
50161.4	28166600
50181.9	1351681
50195	6089673
50200.5	2919036
50212.4	194321
50221	138323
50230.1	51142
50235.6	35318
50240.7	12503
50245.8	32468
50254	71007
50261.3	68247
50265.6	40463
50271.3	15641
50278.7	66261
50284.9	136543
50290	237101
50296	902723
50304.8	9060417
50323.3	103601000
50337	5390559
50343.1	6734826
50356.3	2103625
50362.7	4800988
50370.6	1521289
50376	1119390
50380.9	562879
50386.8	168774
50394.2	70698
50399	84833
50404.3	172461
50412	66147
50419.9	792133
50425.7	646440
50431	161552
50435.8	108163
50441	54922
50446.9	60536
50455.9	76838
50463.4	89478
50470.3	60601
50478.9	144882
50485.2	112111
50493.3	114989
50499.1	61415
50506.3	103681
50514.2	86109
50519.9	85960
50525.3	61651
50533.5	77402
50544	57094
50554.8	95497
50560.7	106657
50569	133987
50576.1	97159
50583.8	77983
50600.7	249584
50608.1	71338
50613.5	88285
50619.2	144593
50628.5	82666
50635.6	115329
50641.5	162073
50649.2	516965
50661.1	456257
50676	220032
50687.2	96205
50692.3	156541
50698.8	175953
50705.4	76738
50711.4	118620
50716.6	113986
50722.9	139647
50729.9	103021
50736.6	77623
50742.9	114997
50750.1	141057
50760.3	180770
50769.8	104969
50776	132805
50782.2	39943
50790.2	128802
50796.3	188126
50801.7	129967
50806.4	282045
50815.4	76273
50820.2	136835
50829.7	399363
50838.4	233931
50850.7	533589
50864.7	246944
50874.2	94190
50880.2	134559
50885.6	126577
50890.4	86842
50896.4	196344
50901.7	338422
50921	129131
50933.4	308444
50947.3	119593
50953.3	152727
50961.9	245423
50968.9	143667
50975	191143
50986.4	215920
50992.3	383238
51006.9	478116
51016.5	201302
51023.3	91886
51029.8	77447
51034.8	97933
51044	192861
51049.6	344514
51058.4	194625
51067.2	430507
51072.7	201531
51079.2	287905
51086.5	310295
51092.2	345848
51098.1	171605
51103.4	124940
51108.5	119999
51114	80135
51121.8	248300
51130.4	206171
51136.5	232862
51143	155610
51154.7	242388
51160.5	260522
51166.6	403616
51176.3	143741
51188.6	462255
51195.4	172611
51203.1	70110
51215.6	532485
51229	113755
51235.3	188617
51245.3	239131
51251.9	227631
51258	213789
51262.5	166669
51267.9	65122
51273.1	151481
51283.1	413911
51289.7	222137
51295.1	314113
51301.5	304802
51306.5	317757
51311.7	366927
51318.3	600874
51331.6	555847
51337	288527
51343.7	223736
51349	227787
51355.8	254811
51361.3	208191
51368.9	357585
51378.9	353271
51386.7	203589
51392.4	150824
51402.2	450267
51410.4	221851
51416.2	433137
51422	382104
51427.9	372356
51435.2	148404
51441.8	220367
51448.8	211785
51454	103210
51458.6	288422
51468	485829
51475.7	427320
51480.6	176315
51490	443596
51495.8	303097
51506.4	319615
51512.5	199870
51518.7	260031
51525.3	318843
51530	73111
51535.7	304019
51546.8	195821
51559.8	108104
51568.8	390259
51576.1	116230
51581.4	164538
51586.6	236020
51592.5	105113
51603.2	271371
51613.5	476695
51623.5	556728
51631.6	136307
51637.4	210108
51642.6	259788
51648	261834
51653.9	249207
51659.6	238985
51664.9	236760
51669.8	144213
51686.4	312294
51699.3	471676
51709.3	98764
51714.5	150315
51718.8	106052
51723.9	108601
51732.4	277392
51743.5	206800
51753.2	98478
51758	80445
51763.2	93831
51768.4	198844
51773.6	120746
51780	73547
51787.7	92188
51798.1	131529
51805.7	141750
51812.6	136171
51819.5	46304
51828.9	144353
51835.4	50162
51841	163730
51848	62465
51853	145180
51860.6	121448
51866.6	93305
51871.7	152792
51877.3	149722
51882.5	168665
51895.6	402550
51919.4	174533
51929.8	312059
51939.6	149725
51946.7	133038
51953.7	126401
51961.1	166542
51969	127670
51978.7	473212
51997.2	100569
52004.4	135617
52014	181818
52021.4	181069
52036.1	285100
52042.4	129786
52050.3	132234
52063.1	217177
52070.2	94283
52081.9	250347
52089.2	118994
52099	149557
52106.5	159233
52115.2	82610
52120.3	102024
52131.1	68896
52136.1	161589
52143.5	173057
52151.1	199032
52158	118642
52166	106157
52178	164433
52183.8	144013
52189.3	115874
52198.6	244087
52206.4	89798
52214.1	120763
52224.3	157516
52229.9	315999
52237.1	198099
52246.3	268149
52251.4	400896
52260.1	185056
52268	127729
52274	228849
52278.6	120058
52285.2	84689
52289.4	152820
52295.2	93018
52302	74885
52307.7	260625
52313.9	165126
52321.5	243859
52329.1	130311
52336.4	167047
52342.2	332003
52357.7	536471
52368.2	142232
52376.4	415795
52395.7	412358
52407	89748
52416.5	304039
52424.3	172252
52430.6	291180
52438	250161
52444.1	119010
52451.7	129993
52460.3	121511
52466.6	122788
52472.8	51792
52477.5	79063
52484.1	88566
52490.8	156218
52499	259815
52505.7	250029
52512.3	163678
52518.2	230067
52529.3	201555
52544	360438
52553.3	78319
52560.7	202755
52566.7	42647
52571.6	155190
52580.2	146371
52585.7	233929
52592.2	116913
52597.8	146745
52603.7	144650
52609.9	142119
52619.5	121215
52628.8	56157
52634.2	99600
52640.3	97800
52647	28675
52651.4	92528
52657.7	220769
52663.9	161511
52669.2	148746
52676.3	108086
52682	133656
52688	254288
52694.5	302889
52704.2	217212
52712.4	141240
52718.8	165842
52732.1	309199
52744.6	123864
52750	77236
52755.7	178615
52761.9	184378
52776.3	410295
52786.3	110205
52792.8	25982
52798	132525
52804.3	188917
52815.1	141794
52827.3	232234
52833.3	150724
52838.5	127670
52844.5	90628
52851.4	65267
52857.4	144390
52863	123649
52869.1	106813
52877.2	120464
52894.4	276650
52908.7	141243
52915.5	119652
52921.7	98707
52926.6	53276
52934.4	188638
52940.9	86489
52946	88132
52951	125612
52958.2	82711
52967.1	290258
52976.3	54075
52990.6	348876
53003.3	249599
53008.9	140358
53015.8	123364
53021.5	68956
53031.6	200850
53041.6	153897
53048.1	202691
53053.7	46071
53058.6	137198
53070.4	551995
53094.3	414583
53111.4	47465
53117.6	140176
53124.2	93037
53130	103250
53146.5	270135
53155	148857
53159.9	97237
53167.1	240969
53178.5	84815
53191.2	228295
53197.4	156207
53202.9	121070
53210.6	172468
53218	154797
53224.4	256950
53231.9	246431
53239.5	133317
53245.4	113741
53252.9	208642
53258.5	105525
53266.6	167370
53282.1	239661
53290.9	149873
53296.1	201219
53306.4	370615
53313.9	144584
53322.6	109865
53327.3	108887
53332.2	144140
53339.9	97823
53346.4	125005
53358.2	248002
53365.4	153804
53375.9	313625
53381	181772
53388.4	79165
53393.5	143362
53400.1	52497
53405.1	79936
53413.1	110540
53419.8	116583
53431	323245
53444.5	194797
53450.7	235597
53459.8	345784
53466	268643
53472.5	213500
53477.4	202627
53482.6	134060
53488.2	193862
53493.8	125492
53501	97199
53507.1	106497
53513	147603
53531.9	478392
53545.2	219238
53552	100214
53557.8	133949
53563.5	108677
53568.6	163883
53575.5	84768
53593.4	919033
53623.5	162997
53630.2	309363
53638.7	213025
53646	169306
53654.1	245895
53661.5	112969
53672.4	150566
53679.9	95959
53686.3	124033
53694	138483
53703.3	302302
53720.8	346014
53726.8	306099
53736.5	334506
53742.5	304377
53748.5	215846
53759.6	434041
53775.3	155153
53780.4	71282
53785	37303
53793	223665
53800.7	198281
53806.3	113388
53811.3	200383
53819.3	98385
53828.4	139902
53834.7	97810
53841.1	59089
53849.8	207293
53863	117217
53876.5	274598
53887.5	491182
53898.8	815713
53912.2	129762
53917.6	115041
53927.1	358428
53945.7	372567
53957	116892
53965.4	156172
53972.4	169037
53980.6	127720
53986.8	126431
53992.9	207087
54002.2	364128
54024.6	270922
54035.5	164831
54042.8	83928
54048.8	238399
54059.4	726455
54080.5	222943
54096.8	324388
54103.4	205672
54110.9	234379
54122.1	183880
54129.4	380540
54141.6	149534
54147.8	252302
54155	133129
54162.8	101176
54168.7	134213
54180.2	141393
54187.1	161491
54193.1	66692
54198.8	21726
54205.3	143206
54215	275529
54229.3	172313
54237	137505
54245.7	239862
54251	304705
54257.2	239061
54265	410790
54273.7	240158
54281.3	260162
54288.9	226089
54295.5	75272
54303	190445
54312.3	81454
54318.5	56677
54324.4	234781
54331.1	169272
54339	147811
54348.4	159032
54357.9	268045
54365.1	107510
54370.3	79764
54374.7	142855
54383	60222
54389.6	117935
54406.7	931652
54430.7	108764
54444.5	349987
54455	356636
54462.1	174650
54468.3	80122
54473.1	101196
54484.7	261102
54492.1	103605
54506.6	290129
54520.8	58632
54526.9	80701
54533.6	43322
54540.7	132493
54548.6	139485
54554.9	144049
54560.4	118430
54567.1	212227
54574.7	489596
54583.3	183844
54590	207495
54596.5	133110
54605.3	149049
54612.4	156568
54628.9	463610
54641.8	101288
54651.9	138089
54659.2	70207
54664.1	123650
54669.4	114488
54675.4	146834
54691.4	313610
54696.2	198277
54705.7	353935
54714.2	162649
54723.6	575354
54735.4	303802
54741	106844
54746.7	288613
54753	222114
54758.4	252203
54766.2	139396
54776.2	96362
54783.4	39157
54791.6	90353
54798.4	163340
54804.2	184692
54812.3	142740
54819.3	93242
54823.5	47732
54829.2	116230
54835.9	95187
54842.9	82643
54849.1	149841
54856	107932
54864.2	136556
54872.4	204275
54879.8	240141
54889.1	124307
54899.9	326585
54913.2	147629
54920	114119
54927.7	265730
54940.9	102441
54956.7	394874
54969.9	41108
54976.3	143640
54980.6	287029
54986.8	213678
54991.7	226235

## Sheet: Figure 2C
Mass (Da)	Intensity (counts)
43681.6	75754
43695.3	105640
43701.5	38848
43707.9	50221
43731.6	1062599
43753.2	1322533
43764.6	499178
43771	275556
43782.3	128602
43796.1	175901
43814	46350
43826	80658
43839	62975
43871.5	507530
43897.5	1127781
43904.2	863651
43913.6	320165
43929.5	336831
43968.6	668574
43994.9	746688
44013	63759
44033.1	507764
44043.1	724091
44054.5	185660
44061.5	277451
44075.4	211536
44098	33056
44107.3	88157
44120.3	169073
44137.2	57877
44169.9	358646
44181.4	659845
44187.4	1078792
44210.9	769039
44240.5	70491
44248	49188
44262	74080
44278.3	253057
44294.8	305290
44312.2	1204094
44338.5	167336
44344	139945
44357	12674
44379.9	257989
44390.9	70928
44399.3	46557
44405.2	32931
44409.6	14015
44414.5	39731
44420.9	26726
44426.9	99614
44437.3	163185
44446.6	395800
44464.1	562533
44487.9	74606
44494.3	109400
44516.1	153746
44533.4	68423
44545.6	56273
44555.9	107909
44574.9	381026
44590.9	834984
44616.3	48827
44623	162332
44629.5	83810
44635.9	298807
44658.7	68297
44664.4	29908
44675.4	73417
44689.6	175981
44724.2	838233
44732.7	172683
44743.1	735270
44774.9	204138
44796.4	189126
44803	10091
44847.7	473115
44856.4	266385
44867.5	487596
44872	186185
44877.9	310356
44883	364427
44899	76917
44905.5	38561
44910.5	63762
44938.2	127167
44967.9	754909
45002	712223
45015.2	585822
45037.3	75871
45053.5	153930
45061.6	60534
45076.4	94996
45087.6	177423
45098.9	57607
45117.1	284392
45125.3	245700
45135.5	210043
45153.9	548447
45175.7	59022
45182.2	128168
45195	66711
45206.2	104501
45218.9	85634
45229.1	70452
45237.7	178831
45244	146198
45250.1	55300
45261.1	331495
45269.7	63498
45280.4	397635
45303.5	241071
45321.7	27193
45327.4	78930
45332.4	88829
45346.5	144858
45354.3	48582
45359.5	73325
45368.1	61826
45389	204383
45406.1	214531
45418.6	123912
45433	57253
45446.2	211776
45453	83920
45459.6	185702
45479.8	190318
45489.7	147628
45503.5	149294
45516.4	205026
45536.1	80241
45543	47986
45549.3	65468
45563.6	162451
45577.4	81329
45589.7	192015
45600.7	325922
45624.4	27674
45630.3	94933
45636.9	94549
45645.5	30033
45650.9	124922
45660.4	135697
45668.6	64906
45679.9	97184
45696.8	129892
45718.3	205786
45741.6	290011
45773	92491
45781.8	127723
45813.7	417251
45823	29315
45842.1	776490
45850.3	636761
45884.6	32540
45891.9	125718
45917.3	7226
45933	396259
45952.7	57909
45973	195731
45978.8	705180
45992.3	67960
45998.1	178085
46005.5	100700
46016.7	130425
46029.6	159900
46040.9	24001
46049.7	113867
46059.1	71971
46076.6	65479
46089	200488
46103.1	20816
46110.1	85398
46117.3	58635
46122.7	57845
46127.4	65607
46141.1	1589283
46185	297141
46204.4	184063
46214.2	83284
46229.2	469188
46256.8	124246
46267	92995
46280.1	37896
46287.8	118421
46300.6	253001
46314.5	67068
46322.2	87199
46331.9	130650
46345.2	178572
46371.4	448756
46379.9	211069
46385	425139
46410	868150
46445	74258
46452.6	74483
46460.4	46511
46465.2	33004
46477.3	169401
46485	69278
46490.8	118653
46499	55248
46507.5	173258
46522.8	86839
46532.5	171114
46544.9	67447
46554.3	83745
46562	105437
46568.4	77859
46577.3	287899
46590.3	138537
46605.1	79611
46617.7	164396
46630.4	90137
46637.5	122347
46644.7	150758
46653.3	62239
46663.6	253921
46680	182979
46688.6	82886
46693.8	70741
46698.8	88726
46703.8	58366
46718	239898
46727.3	54050
46732.6	48174
46744.3	155559
46755.5	28808
46760.2	32530
46765	22935
46769.7	36782
46778.2	78488
46788.7	31344
46798	19728
46805.2	47266
46812.9	73161
46829.7	77845
46840.9	14636
46846	4896
46859.4	104556
46873.1	187428
46881.7	99627
46903.7	943265
46917	1865765
46935	187664
46970.9	42212
46981	44102
46989.8	76584
47014.2	98988
47035.8	194198
47045.6	36262
47068.8	157872
47086.2	69672
47094.9	31058
47102	68115
47112.6	76556
47121.7	31086
47126.6	34887
47137	187751
47151.8	37899
47160.2	39172
47167.7	96125
47179.6	81547
47200	937474
47217.7	414479
47246.4	210027
47257.8	131376
47268.4	45019
47277.2	106271
47286.1	76064
47305.5	363620
47338.6	133380
47344	174959
47361.4	1598614
47368	837425
47403.6	621534
47422.7	93624
47432	74488
47445.4	150320
47455.3	154776
47466.5	94091
47471	39724
47479.5	180604
47495.7	64978
47505.9	255117
47514	84272
47524.3	1687499
47545.2	163244
47550	110507
47558.4	44233
47563.4	43554
47567.7	94803
47572.6	93681
47578.4	79298
47595.9	211883
47605.1	58948
47610.2	107296
47619.2	63907
47628.4	76909
47647.6	182419
47672.9	45955
47688.9	82439
47701.8	346901
47708.5	372822
47734.4	421244
47745.6	58616
47752.8	161429
47759.2	183769
47775.9	51356
47781.1	62730
47789.7	68627
47794.9	32310
47817.7	261385
47825.6	54830
47838.4	30608
47843.6	48126
47848.7	55727
47868	1923451
47892	150609
47896.6	101656
47903.8	176061
47911.2	85041
47916.2	109986
47936.2	65040
47944.4	79592
47978	368597
47995.1	353729
48013.2	152988
48028.7	1235938
48037.7	98219
48042.9	73108
48064.6	546475
48080.4	533329
48092.4	414699
48114.6	172271
48132.5	77662
48142.3	132223
48156.3	23650
48160.5	32275
48165.5	31872
48181.9	99879
48188.8	27900
48204.5	122404
48219.6	73679
48229.3	135918
48241.7	78189
48252.9	115334
48265.5	35881
48273.9	124943
48288.3	45471
48294.8	80161
48299.6	38493
48312.1	119358
48326.6	73156
48337.9	30399
48352.6	202320
48358.7	119416
48365.8	42668
48378	159238
48389.8	23515
48400.1	202296
48425.8	80730
48436.6	135382
48443.8	65980
48449.2	29859
48454.1	74060
48459.9	70837
48467.9	87328
48472.9	68614
48479.8	298939
48498.7	6505490
48516.1	618873
48523	1030833
48577	235680
48590.3	146621
48598.1	524686
48619.4	232620
48633.2	125489
48639.2	63651
48654.8	429171
48681.6	249654
48706.2	252764
48722.3	562066
48743.1	277923
48751.8	150916
48763.9	386603
48776.2	288055
48784.6	135321
48797.4	470315
48811.3	191449
48815.6	103393
48823.1	160025
48827.8	94813
48834.4	168305
48839.7	97776
48858.7	969838
48872.3	1148908
48891	526818
48906.9	290691
48917.7	410758
48926	179756
48932.6	366865
48937.5	376790
48962.8	920525
48982.9	486067
48998.2	247953
49003.8	191964
49009.3	143618
49019.2	284686
49031.1	354166
49050.2	1360619
49067.4	532662
49074.4	688273
49088.1	116858
49095.3	315354
49113.9	615636
49126	148804
49134.2	378224
49150.1	228739
49159.5	274693
49184.6	400433
49201.5	152810
49209.3	77995
49213.7	69161
49219.3	48401
49241.9	288476
49250.5	325200
49261.8	611092
49300.8	72202
49305.7	32212
49311.4	73257
49327.3	71627
49334	117795
49347	132400
49355	31192
49359.7	32280
49365.5	37006
49370.1	72168
49386.2	132691
49410.9	104960
49420.2	137806
49436.6	185533
49443.7	249320
49453.2	88453
49463.5	163482
49473.1	42926
49480	32540
49489.8	35112
49495.7	39206
49501.7	65526
49513.3	702359
49521.9	78057
49528.2	71781
49533.4	91081
49540.2	42300
49546.8	26592
49552.8	26857
49557.6	44751
49562.7	17295
49569.3	23343
49574.2	34406
49579	8363
49584	27738
49603.1	132199
49613.3	129046
49620.8	69887
49626.2	61456
49636.1	175610
49656.5	321139
49663	153971
49675.1	4930794
49685	1230958
49715.4	129198
49725.4	120787
49736.2	61852
49743.5	15815
49749.6	20373
49756.5	20936
49762.5	26469
49775.8	36485
49784.6	11347
49794.8	46211
49808	61712
49820.9	1134904
49837.2	22388000
49859.9	1551697
49875.5	877875
49897.9	20692
49903.8	24341
49911.9	24508
49917.5	15486
49926.1	33222
49937	17743
49948.4	38956
49969.7	66126
49982.1	2557028
49999	37688900
50012.1	3525968
50018.2	4143843
50025	1930999
50038.7	2711498
50049.8	413616
50059.2	61903
50066.8	112862
50076.3	101323
50109.9	151754
50118	54181
50124.1	74785
50144.2	2604914
50161.3	37609500
50176.7	6687194
50200.2	2526848
50211.6	645344
50232	76056
50240.1	61327
50245	29081
50258.2	154577
50268	48976
50276.2	38356
50292.1	79463
50305.9	135914
50315.9	619935
50332.7	215603
50339.5	53816
50346.3	39466
50355.8	282383
50367	39285
50372.9	34326
50383.8	61225
50393	25820
50402	64398
50407.5	41171
50420.2	135485
50429.5	101574
50438.1	125685
50453.6	89160
50469.1	27052
50481.1	37916
50487	29439
50497.7	48216
50510	123818
50519.2	49907
50523.9	70224
50533.3	148724
50542.5	56156
50548.2	34748
50554.9	21764
50565	74662
50579	72188
50586.9	53293
50594.4	99111
50602.5	55483
50607.1	53649
50616.1	128443
50632.8	55743
50640	106814
50648.1	402591
50653.7	169406
50668.3	126190
50676.3	122046
50692.7	186227
50708.9	66532
50721.4	90273
50731.5	51238
50737.7	38973
50746.2	74591
50759.9	115160
50771.6	198167
50780.2	34271
50784.8	55230
50792.6	97325
50807.1	38295
50814.9	316956
50830.3	489555
50838	188391
50842.8	281011
50859	142702
50865	49467
50873.5	77702
50880.7	115688
50888.1	36723
50896	128188
50904.6	163001
50919.4	142637
50925.6	100425
50932.6	104832
50948.9	283932
50972.5	637755
50989	139542
50997.2	356157
51004.3	448517
51016	536740
51028.1	240486
51032.8	165046
51038.6	349704
51047.3	157039
51055.8	280670
51067.2	428854
51083.7	292326
51091.8	129985
51096.7	139402
51105.8	335700
51113.4	132842
51119.2	279785
51126.7	107344
51134.8	369087
51142	141136
51157.2	484168
51166.9	161541
51178.8	745364
51191.8	1068120
51206.5	270835
51213.1	368388
51220.3	204273
51227.5	486302
51240	317854
51247.3	162435
51252.5	171002
51261.6	134660
51269	217550
51281.3	337684
51286	175997
51290.7	226490
51299.8	347836
51307.4	606523
51320	409327
51325.8	438386
51333	110139
51339.9	304344
51348.9	264563
51358.3	250154
51363.6	187765
51372.2	343833
51386.6	732114
51400.9	105300
51413.9	274051
51423.3	296332
51434.8	530945
51447	174806
51455.4	339197
51465.3	119093
51469.9	104089
51476.8	149321
51483.1	88502
51487.8	104490
51495.2	83343
51501.2	88573
51510.1	114813
51514.7	121927
51526	91207
51534	76149
51543.5	125708
51552.7	93964
51561.7	85027
51571	160546
51581.8	85943
51588.5	78498
51593	69670
51599.5	112983
51613.5	228808
51620.1	74375
51626.3	169277
51635.4	60783
51642.5	67872
51650.8	32260
51658.4	96179
51666	36161
51672.9	68442
51681.6	52732
51698.9	128722
51704	90055
51709.2	78140
51715.4	55284
51727.4	196987
51742.4	53132
51748.6	69001
51758	89692
51778.1	199570
51804.4	231987
51811	122361
51815.9	106880
51824.4	80881
51834.3	151452
51850.3	60213
51857.2	29452
51864.4	98023
51878.8	76625
51891.2	156513
51902.9	90847
51908.2	48858
51913.7	75827
51919	57452
51930.4	344899
51941.7	102292
51955.3	109255
51963.9	52442
51969.5	103198
51979.5	77671
51992	64503
52003.8	95613
52016.1	92076
52028.8	258577
52039.1	163665
52043.5	56614
52049.3	55206
52053.6	66794
52059	86422
52064.6	70706
52070.3	67107
52076.9	68827
52083.6	91841
52092.8	87280
52098.5	66642
52104	82324
52109.9	77494
52118.1	99642
52123.7	51780
52128.7	135460
52139.7	102474
52152.9	131149
52162.2	75872
52172.9	41396
52179	51284
52184.6	60507
52190.3	109518
52196.6	71117
52204.6	160757
52211.5	286410
52224	71816
52232.8	164165
52244.2	311939
52253.1	306533
52261.5	237866
52269	62145
52277.4	98104
52291	51312
52298.1	36610
52302.7	45116
52309.6	84930
52326.3	528146
52337	100428
52346	236772
52358	192375
52370.8	132820
52378.8	128036
52388.3	86833
52394.8	115150
52401.7	163645
52412.9	93195
52419.7	47753
52430.4	150692
52436.8	93599
52443.3	116571
52455.1	39933
52461	60532
52468	57895
52485.9	391729
52494.7	134644
52500	149975
52504.9	105306
52510.5	222539
52525.1	142583
52537.6	274383
52556.3	55667
52564	52276
52573.7	94900
52580.3	104676
52589.1	44842
52593.8	71962
52603.9	104647
52610.6	81299
52616.9	50478
52626.5	74372
52631.8	55880
52640.7	173084
52653.2	267129
52662	144846
52667.7	103077
52673.4	109616
52679.4	57924
52684.2	103263
52705.4	175829
52716.2	88740
52722.9	42010
52728.1	61184
52742.3	329300
52765.9	66506
52775.4	351061
52786.4	197803
52792.9	75990
52800	144616
52807.1	95661
52813.3	88630
52821.7	71530
52828.4	126545
52838.3	54594
52843.2	27206
52850.8	58862
52864.4	56778
52868.7	48460
52874.4	50632
52879.5	43111
52885.7	54583
52892.2	78152
52900.5	94259
52907.6	43278
52917.8	71837
52931.4	111372
52939.5	90724
52961.2	179938
52973.4	53980
52978.2	107912
52987.3	64333
52995.3	113455
53006.8	232179
53024.8	97655
53036	32117
53046.7	135670
53053.8	76595
53060	162308
53070.3	194769
53077.2	88676
53082.2	97939
53089.9	140297
53102.2	152219
53108.8	52914
53116	88071
53124.5	90785
53132.7	99735
53146.2	95877
53153.7	72823
53160.5	74948
53166.9	50195
53171.3	55125
53176.3	40008
53180.9	46038
53187.7	71907
53196	92540
53212	120155
53218.4	160249
53230.7	234921
53243.8	65589
53248.8	81056
53257.1	194419
53266.9	57594
53272.1	75158
53278.9	90218
53285.2	93164
53290	95648
53298.4	309980
53309.3	703206
53317	299216
53323.5	341447
53331.1	56243
53336	32148
53344.3	54426
53355.6	110360
53372.3	64466
53378.8	38780
53383.7	36804
53391.8	96014
53398.1	53734
53405.7	127385
53412.1	87542
53417	65350
53424.9	148849
53440	213469
53449.2	86393
53457.2	150385
53467.8	246913
53482.5	370581
53496.9	82942
53507.5	125665
53519.4	64736
53529.1	50528
53538.4	85681
53546.6	52085
53555.6	113295
53566.9	114959
53577.7	114962
53584	32662
53591.6	92499
53600.5	107480
53607.8	73982
53612.6	77408
53621.1	181307
53631	119371
53639.5	193580
53652.3	102847
53656.5	74597
53661.8	81882
53667.7	132788
53677.7	50294
53684.3	40078
53692.2	73720
53698.9	61336
53704.4	30992
53708.8	54258
53714.9	54299
53723.1	160746
53731.8	117914
53738.9	124318
53745.2	80096
53753.8	154545
53761	65460
53768.5	62801
53776.6	25163
53783.9	51225
53794.2	68620
53799.9	39866
53805.4	28818
53812.6	66081
53819.5	78806
53824.2	105217
53829.9	110952
53836.2	49408
53841	18877
53846.4	138299
53853.4	46273
53864.1	132947
53872.7	25863
53878.2	73312
53883.5	102663
53891.5	53851
53895.7	51709
53900.7	55297
53910.4	79819
53914.6	54288
53919.6	103497
53925	166163
53934.1	42797
53938.9	79596
53948.6	271698
53957	109662
53961.7	86679
53969	189072
53979.6	37852
53984.9	60602
53994.8	215884
54010.1	72036
54015.5	178550
54036.5	250686
54056	116610
54063.9	84025
54071.6	55604
54077	36240
54082.2	60084
54089.2	92980
54096.8	70373
54102	76289
54106.5	66444
54119.4	230619
54128	115705
54141.3	175584
54151	250966
54161.4	94761
54167	107453
54174.6	100875
54185.1	42466
54189.9	65363
54200.4	95854
54208.4	38103
54214.1	80081
54222.4	75610
54231.3	31160
54235.8	63741
54243.7	18512
54252.9	77711
54260.6	35060
54267.9	54938
54276	120522
54287.2	226977
54297.6	147539
54307.2	82307
54313	99887
54319	169624
54327.4	98582
54337.5	179458
54344.8	77661
54351.4	122185
54360.4	105556
54367	279869
54374	218195
54381.3	413609
54388	225196
54393.4	171715
54402	66266
54407.1	23870
54420	118752
54425.8	91325
54431.2	50091
54441	76843
54448.7	59825
54457.9	136272
54464.4	110001
54480.1	76519
54488.3	32668
54502.1	124513
54519.4	395165
54539.7	466099
54555.2	42235
54560	47607
54565.2	76954
54570.3	152683
54582.3	61710
54589.6	78678
54596.3	53900
54603.6	109537
54612.9	150234
54619.3	130922
54625.4	110944
54634.3	125692
54651.9	258075
54667	35714
54674.4	48929
54680.2	16717
54690.8	203800
54696	83275
54704.6	178894
54717.5	212816
54725	189575
54732.1	255217
54738.9	105824
54745.1	180787
54753	89615
54758.2	130400
54767.8	72978
54776.1	30926
54782.6	203704
54798.7	31295
54808.3	141816
54812.9	82177
54818.2	76930
54826.6	120564
54835.8	60501
54842.5	88230
54852.8	106588
54859	128815
54865.2	108863
54871.8	110309
54882.8	165303
54894.7	183531
54905.6	64717
54928.5	232892
54935.5	145512
54941.3	155735
54948.2	202978
54960.4	35388
54967.5	82980
54976.1	164448
54994.3	366333
55008.8	96467
55018.8	139351
55026.3	49666
55035	160436
55041.6	242379
55048.9	213820
55058.2	121209
55067	88536
55079.2	122751
55087.4	56821
55096.6	106820
55101	22309
55106.3	33672
55111.1	61069
55118.4	193895
55125.2	99828
55130.2	89248
55134.9	137061
55153.4	71998
55157.8	43848
55163	35799
55170.4	114768
55174.7	69552
55181.2	211959
55193.3	65236
55198.8	30206
55204.3	33340
55214.2	135018
55227.5	171108
55236.1	393332
55247.1	94900
55257.9	377258
55265.9	646850
55287	164799
55298.5	129437
55304.9	88949
55310.3	73091
55316	33986
55321.2	37309
55337.3	77865
55344	46672
55348.7	59848
55354.6	58180
55359.9	135043
55368.3	135179
55376.9	160719
55382.9	87888
55388.1	96607
55392.7	63254
55402.7	167272
55414.8	197445
55426.1	160575
55431.1	188025
55435.9	245851
55442.2	205864
55449.9	103587
55456.7	213177
55464.3	105414
55472.3	94442
55477.3	132882
55488.9	96715
55499.6	18577
55505.9	45088
55510.8	38898
55519.8	76760
55531.4	166624
55549.1	102470
55561.4	196016
55574.8	165692
55588	103601
55594.5	136087
55602	125885
55614.6	211594
55629	46860
55633.7	77468
55638.8	70894
55645.4	67157
55652.3	204245
55657.8	129550
55662.6	270034
55676.2	178203
55686.7	153303
55697.6	145832
55701.9	71796
55706.7	91250
55713.1	167516
55721.2	48655
55725.9	80404
55731.2	101710
55742.3	147451
55754.9	129863
55767.2	103003
55776.4	125959
55784.3	74326
55789.8	168203
55798	64547
55805.2	81713
55811.4	71556
55816.6	85444
55824.9	72287
55838.6	229451
55843.5	116470
55848.3	101766
55852.9	149593
55858.5	91211
55862.5	79614
55869.2	86467
55877.7	131112
55885.4	167350
55894.9	371723
55917.1	71483
55922	89158
55926.6	162022
55932.2	133593
55938.1	62159
55946.7	92799
55956.6	118049
55963.2	57217
55971.2	69955
55977.8	22959
55982.9	32274
55989.7	66292
55994.6	63859
55999.8	76558
56007.6	114266
56017.8	63591
56023	126449
56028.1	62449
56037	340985
56042	180233
56046.8	147832
56051.9	169129
56060.3	191279
56066.8	115294
56076	277016
56086.6	130537
56093.1	139211
56100.4	74546
56105.7	201611
56114.3	71372
56119.9	209832
56127.5	72006
56132.7	62642
56138.2	67768
56151.7	108287
56157.5	49249
56165.9	71867
56171.8	69953
56178.7	95463
56184.3	57123
56191.1	199239
56205.3	64632
56220.6	160882
56228.6	91899
56233.8	185203
56240.4	226489
56247.2	210704
56254.5	359161
56265.7	192959
56277.9	141642
56290.2	255714
56298.1	128385
56303.1	109051
56310.9	166575
56316.9	96917
56322	92000
56326.4	108021
56331.9	77830
56340.1	44875
56345.2	58418
56350.9	42241
56357	66212
56363.3	129269
56376.5	146386
56387	233714
56397	375200
56407.8	394449
56428.3	303584
56433.3	134878
56437.9	112854
56443.1	159021
56447.7	78982
56458.7	133982
56470.2	190485
56485.5	238314
56492	98877
56497.1	88488
56502	87373
56508.1	126049
56521.3	69802
56526.1	115408
56531.1	73905
56543.8	59740
56554.7	46718
56562.2	69682
56577.2	578665
56586.3	273225
56592.6	109088
56601.1	307152
56619.6	174863
56627.2	84694
56632.5	82160
56640	185723
56646	61238
56659.6	177517
56665	157178
56679.6	130725
56687.3	65897
56693.3	85734
56703.3	82838
56708.1	70137
56713.2	54600
56718.2	63585
56722.8	109271
56727.8	77098
56735.2	121434
56744.1	109459
56750.8	110698
56761	525551
56768.6	215548
56775	311084
56786.2	304010
56793.2	108090
56798.5	121937
56803.2	100249
56808.8	137217
56816.2	299752
56826.6	253047
56839.9	241927
56847.2	94933
56854.1	60292
56860.9	165417
56873.5	125568
56879.8	70958
56884.6	92087
56890.4	45620
56896	72644
56904.6	64030
56912	33205
56917.1	57282
56924	165529
56936.3	172155
56945	252702
56951	213580
56956.3	211116
56962.6	442685
56972.4	297208
56980.4	478116
56989.1	183447
56995.7	163962
57000.9	229729
57006.9	316269
57015.2	131170
57020.8	146054
57026.8	122419
57033.4	105061
57038	54655
57042.9	97384
57048.6	63801
57053.4	57588
57058.6	88101
57067.3	165127
57074.8	82595
57080.5	104943
57087	75213
57094.9	99911
57107.4	49286
57112.4	112868
57119.8	185683
57127.7	220304
57140.5	752477
57158.7	576020
57169.6	235249
57178.4	253251
57187.6	275309
57202.8	132043
57210.1	83820
57218.4	43111
57223.6	87443
57231.7	129612
57237.8	45085
57249.3	216221
57260	103938
57268.4	262995
57285.6	136000
57290.6	103066
57295.8	133703
57301.5	101859
57310.2	314496
57315.4	203698
57320.7	160204
57331.8	700467
57341.1	197512
57348.4	270497
57355.1	121018
57360.1	120493
57371.4	169804
57381.2	125873
57389.2	105016
57395.5	69565
57402	72152
57408.3	134081
57425.9	41419
57436	140285
57443.4	49350
57453.3	195687
57461	45979
57466	199974
57470.9	191624
57476	221272
57480.9	220308
57486.2	143293
57491.1	131949
57498.3	463445
57504.5	432263
57517.7	103632
57523.6	168748
57533.8	153994
57553.9	213447
57563.3	229369
57572.4	83323
57578	75606
57583.1	104749
57589	65153
57597.3	106804
57601.9	68257
57608.4	126031
57621	60578
57631.8	141979
57637	105508
57641.8	173400
57646.9	127556
57651.9	115722
57656.5	139427
57661.7	195350
57669.7	418854
57676	132502
57681.1	285966
57686.5	248655
57690.6	180951
57695.8	137832
57701.3	208688
57706.1	176027
57711.6	164462
57716.4	164188
57725.6	314273
57731.6	141690
57738	247176
57745.7	93872
57751	122429
57756.1	87660
57764.1	431072
57773.6	161222
57779.3	112737
57783.9	121358
57790.2	169789
57796.1	114611
57800.8	137665
57805.8	82694
57814.8	157626
57821.5	69853
57826	88574
57831.1	87556
57837	33836
57841.8	50388
57847.2	24409
57852.1	22071
57859.3	64428
57876.4	234700
57881.5	101822
57886.7	100073
57894.1	178125
57903.1	116699
57909.7	91762
57916.1	74819
57922.8	123054
57936.3	323950
57941.2	259191
57946.4	218910
57953.5	431069
57967.7	1119260
57978	302653
57984.4	305353
57990.8	141076
57996.2	115103

## Sheet: Figure 2D
UGGT1 wt, + UDP Glc							UGGT1 wt, - UDP-Glc					UGGT1D1316N					UGGT1D1316N + Sep15
Mass (Da)	Intensity (counts)	Mass (Da)	Intensity (counts)	Mass (Da)	Intensity (counts)		Mass (Da)	Intensity (counts)	Mass (Da)	Intensity (counts)		Mass (Da)	Intensity (counts)	Mass (Da)	Intensity (counts)		Mass (Da)	Intensity (counts)	Mass (Da)	Intensity (counts)
																						Conversion to Glc1Man9GlcNAc2 (%)
																						UGGT1wt, + UDP-Glc	UGGT1wt, - UDP-Glc	UGGT1D1316N	UGGT1D1316N + Sep15
45009.2	114100	45383.5	479000	45444.3	86163		43681.6	75754	40464	4609		43637.5	21268	45412.6	19787		43698.6	25161	45478	6390		83	0	0	0
45014.9	223938	45394.9	238610	45455.5	119224		43695.3	105640	40476.9	82359		43645	80926	45425.3	79987		43718.5	571408	45486.7	125653		71	0	0	0
45021	40418	45405	109270	45461.1	132206		43701.5	38848	40509.8	290069		43653.1	36454	45436.5	7417		43728.2	670093	45493.2	46674		75
45026.3	105574	45411.5	72089	45466.4	35892		43707.9	50221	40519.7	47926		43671.7	158154	45443.6	137342		43745.7	1614031	45498.9	15090
45040.6	121021	45419.7	74951	45472	18045		43731.6	1062599	40524.6	134434		43686.6	107732	45456.4	165323		43759.7	393518	45507.2	93584
45045.8	119431	45426.1	90955	45479.2	126533		43753.2	1322533	40531.9	429945		43696.7	80080	45471.4	68669		43765.4	294335	45514.3	34593
45053.1	100429	45431.6	82263	45487	125522		43764.6	499178	40545.4	177787		43703.9	56235	45479.9	126525		43771.3	486824	45523.8	172123
45063.7	121135	45438	183339	45496.2	75830		43771	275556	40563.2	215650		43728.6	1370581	45487.2	35706		43792.3	27937	45537.4	320527
45069.6	79991	45445.3	305602	45505.1	133210		43782.3	128602	40579	27290		43748.1	1073374	45499.6	83680		43799.3	65175	45545	55811
45080.1	192601	45453.3	155892	45519.7	64431		43796.1	175901	40599.8	363958		43764.3	1121417	45513.7	103262		43817.6	59395	45550.4	57622
45089.5	57648	45458.1	198404	45526.2	61568		43814	46350	40618.9	39726		43780.3	297323	45520.4	29030		43823.9	39847	45556.7	9233
45094.8	69871	45464.6	166548	45539.9	137160		43826	80658	40624.2	35879		43791.8	34745	45529.7	116419		43831.8	44200	45562.5	18576
45112	301137	45473.2	302178	45554	185404		43839	62975	40630.3	9898		43800.7	54666	45541.7	122382		43836.6	32202	45570	110829
45121.2	170948	45484.6	120503	45562.5	83395		43871.5	507530	40635.1	25865		43807.1	41986	45552.2	77886		43844	28573	45578.1	93483
45127	166889	45489.9	160594	45569.4	44550		43897.5	1127781	40642.5	185340		43812	19201	45558.1	25517		43848.6	71771	45583.2	49281
45132	35736	45494.9	114871	45574	85101		43904.2	863651	40651	48712		43816.5	59952	45566.8	94891		43853.8	34837	45589.2	65993
45136.9	125229	45499.8	92026	45580.2	79465		43913.6	320165	40666.9	22028		43823.4	67725	45577.3	111137		43878.2	303218	45599.4	230864
45144.9	272950	45506.1	74626	45584.9	51689		43929.5	336831	40671.6	24979		43835.1	85870	45592.3	204437		43883.8	234400	45614.4	206773
45151.2	117649	45511.2	55574	45591	48466		43968.6	668574	40677.3	92925		43848.7	152584	45597.7	42676		43896	797285	45620.4	44093
45157	131386	45522.7	366454	45600.8	228432		43994.9	746688	40681.7	79410		43859.9	54035	45608.1	167661		43903	2006501	45630.2	163246
45163.9	272828	45532.4	80680	45616.2	305296		44013	63759	40687.9	141835		43870.7	191123	45617	42216		43920	367405	45647.3	126634
45171.3	267183	45540.4	480641	45626	10975		44033.1	507764	40700.9	136848		43902.6	2792602	45623.2	148188		43931.7	212688	45652	36649
45179.8	253106	45561.7	239482	45631.9	187403		44043.1	724091	40720.2	26489		43917	284158	45635.5	99545		43946.9	274178	45657.1	35502
45189.6	171345	45572.5	258463	45644	8980		44054.5	185660	40725.9	47792		43929.7	644459	45645.5	11525		43973.1	264447	45663.2	8885
45199	228842	45579.5	149115	45650.4	189063		44061.5	277451	40735.2	69904		43945.9	268302	45651.2	86158		43986.3	745090	45668.3	231343
45204.8	62796	45584.6	172692	45660.1	60934		44075.4	211536	40746	35946		43983.7	812832	45662	72518		44009.3	26868	45686	122615
45210	149726	45590.4	319623	45668.2	117523		44098	33056	40751.7	111705		44030.2	624063	45666.8	154119		44013.9	39804	45692.3	79611
45214.9	92408	45602.1	744356	45679	67957		44107.3	88157	40760.7	224219		44042.1	388619	45681.4	143485		44019.8	26373	45698.1	62977
45223.2	52832	45616.7	135683	45687.2	6761		44120.3	169073	40771.4	408236		44047.5	656517	45687.6	49432		44026.1	191285	45704.6	84643
45228.7	85836	45624.9	280856	45697.3	112822		44137.2	57877	40784.4	65627		44056.6	220085	45703.6	180398		44032.8	285399	45713.7	46268
45235	88059	45636.3	251357	45704	12971		44169.9	358646	40796.6	444116		44062.4	132680	45717.5	16661		44041.3	425457	45720	100516
45240.8	131172	45647.9	110756	45711.5	57682		44181.4	659845	40811.3	31572		44067.8	227718	45724.3	41079		44045.9	404977	45734.7	337489
45246	189145	45653	80947	45716.5	38223		44187.4	1078792	40815.9	40296		44076.8	123220	45733.4	272606		44053.2	231803	45749.2	521422
45253.5	228087	45663.8	250856	45730.9	79797		44210.9	769039	40828.8	62465		44083.3	155401	45744.4	432353		44058.3	359284	45764.9	304088
45263.3	119216	45675.7	258816	45738.8	226683		44240.5	70491	40833.8	29175		44106	83881	45755.6	75569		44072	115434	45778.9	271734
45270.4	103472	45691.5	107742	45751.3	245654		44248	49188	40839.8	37892		44112.5	72819	45762.1	220433		44083.2	226084	45788.9	1256
45276.7	86354	45697.4	36275	45762	144045		44262	74080	40850	31265		44124.7	37128	45769.7	4665		44097.5	75508	45797.7	116369
45285	266875	45703.8	57317	45766.6	143100		44278.3	253057	40857.8	22719		44135.5	38534	45778.9	244406		44109	35028	45809	5797
45293.8	180910	45709	18300	45774.4	69825		44294.8	305290	40868.4	13045		44141	52813	45787.1	15333		44130.7	122279	45813.7	179838
45298.8	110572	45713.9	12295	45781.2	189478		44312.2	1204094	40877.2	80509		44149	166859	45796.4	134807		44149.5	145716	45819.6	47713
45303.7	150811	45719.8	85120	45789.5	38970		44338.5	167336	40884.1	44057		44162.1	222731	45805.9	27146		44166.7	482765	45827.3	98223
45310.1	296551	45724.9	45641	45797.4	127786		44344	139945	40890.3	25107		44172.3	520358	45812.6	94446		44173.4	552932	45833.1	53184
45319.1	124090	45730.9	50004	45803	55724		44357	12674	40902.3	154625		44184.3	1619991	45830	35580		44185.8	1378193	45838.9	764262
45329.4	165949	45737.4	376665	45816.2	282548		44379.9	257989	40913.1	209478		44219.9	391962	45837.5	908571		44210.6	744151	45848.5	854635
45337.8	276964	45741.5	199898	45823	2304		44390.9	70928	40924	60267		44242.9	33482	45852.3	620636		44235.7	109066	45864.5	539400
45351.7	32697	45746.7	323396	45828.4	16430		44399.3	46557	40933.3	69037		44252.2	81335	45867.7	273381		44248.7	83500	45881	75859
45360.2	133586	45753.6	490050	45834.6	562981		44405.2	32931	40945	96587		44264.7	31015	45882.8	95305		44266.1	144306	45895.2	70587
45368.4	66355	45762.8	210601	45847	640887		44409.6	14015	40957.6	110251		44269	20950	45894	55148		44275.9	44494	45905.6	15176
45375	120742	45773	419472	45853.7	78483		44414.5	39731	40969.3	31778		44279.2	159463	45898.8	37693		44282.3	74266	45912.4	175790
45381.2	215803	45783.8	104420	45860.4	295678		44420.9	26726	40973.9	29683		44294.7	334430	45909.9	53459		44288.1	57921	45920.5	18203
45393.3	269992	45790.1	66506	45866	14987		44426.9	99614	40982.5	38563		44309.4	1181064	45916.5	179477		44312.5	1472682	45927.3	327117
45404.8	90373	45794.9	43309	45871.4	77702		44437.3	163185	40991.1	26680		44333.2	544574	45931	371233		44330	158723	45937.4	215216
45410.9	74463	45807.6	216602	45879.2	68987		44446.6	395800	40997.9	170355		44348.6	72478	45945.4	241742		44337.1	304676	45945.1	307610
45416.9	189873	45813.7	200395	45883.6	36317		44464.1	562533	41019.4	51085		44356.2	60645	45961.2	256383		44363.8	139023	45960.6	282348
45424.7	71949	45819.9	217374	45890.6	25434		44487.9	74606	41028.1	92526		44362.2	40327	45982.2	144924		44386.2	106599	45971.2	33165
45433.4	183736	45825.3	78906	45900.4	35850		44494.3	109400	41042.3	210472		44367.7	39704	45992	942		44396	18194	45978.7	174911
45439.1	76912	45842.5	2413318	45910.1	22282		44516.1	153746	41049.1	93702		44391.4	208609	46002.7	143112		44401.2	87914	45988	16353
45443.8	106335	45854.9	799001	45925	438424		44533.4	68423	41055	113440		44410.8	36354	46009.7	13552		44414.4	49582	45999.5	66298
45449.4	270669	45865.9	295905	45937	17561		44545.6	56273	41061.4	58104		44416	12743	46016.4	52155		44421	28973	46005.9	47852
45455.5	171809	45871	376867	45943.7	224575		44555.9	107909	41067.5	59058		44421.2	66030	46022.5	36812		44440.2	420245	46015.2	131300
45460.9	214529	45891.2	137797	45950	29121		44574.9	381026	41073.5	107816		44428.4	188409	46028.6	78614		44456	87388	46024.9	75198
45467	183533	45899.3	149370	45957.9	311666		44590.9	834984	41090	60305		44435.6	46190	46038.1	33938		44463.7	185590	46035.7	98370
45474.7	96017	45907.2	101277	45967.4	5789		44616.3	48827	41107.6	94218		44450.1	549918	46044.4	26840		44495.9	60961	46043.2	13189
45480.2	90531	45913.8	137169	45976.5	391111		44623	162332	41117.4	69974		44488.6	76368	46048.9	44818		44507.4	67850	46048.2	61625
45485.9	55472	45919.2	169891	45989.8	61578		44629.5	83810	41122.6	6010		44503.3	80791	46054.7	22017		44521.3	37571	46053.7	42789
45491.8	69950	45926	229893	45997.7	23838		44635.9	298807	41132.1	40852		44517.3	62399	46065.1	31924		44539.2	123234	46060.3	59099
45497.5	255284	45934.6	301457	46007.5	60602		44658.7	68297	41141.9	40327		44534.5	113157	46072.9	39018		44565.4	161902	46069.8	29329
45506	102704	45945.8	405357	46015.3	95382		44664.4	29908	41148.2	112502		44546.5	36040	46082.4	67387		44573.2	398500	46077	5908
45512.8	134015	45954.2	196508	46029.2	129729		44675.4	73417	41165.8	9389		44555.5	50992	46098.8	43475		44588.9	271548	46081.3	30531
45523.2	68327	45959.5	240593	46038.4	31529		44689.6	175981	41171.7	86319		44577	694367	46115.4	39451		44596	63028	46089.2	25460
45529.6	61378	45965.3	201562	46044.2	21133		44724.2	838233	41181	63471		44593.5	75733	46124.4	43613		44606.5	93840	46094.1	33007
45537.9	258591	45971.6	216617	46055.5	54416		44732.7	172683	41188.5	106904		44608.1	189976	46131.6	24033		44610.6	189801	46104.1	6202
45551.3	77153	45982.6	371551	46060.6	80658		44743.1	735270	41198.3	71657		44616.3	77537	46140.1	126052		44629.9	100747	46111.9	53254
45561.9	99338	45997.2	88433	46076.7	53108		44774.9	204138	41206.1	69518		44622	130343	46149	4207		44638.9	113558	46116.8	80796
45567.2	32329	46005.1	155679	46082.5	19125		44796.4	189126	41213.8	61891		44641.9	315822	46153.8	103593		44644.6	50240	46127.5	16270
45572.3	77476	46009.7	220808	46094.3	90623		44803	10091	41223.4	127800		44663.8	54382	46160.4	4366		44651.1	19883	46134.7	34537
45579.6	167238	46016.3	223805	46100	7002		44847.7	473115	41234.7	26839		44681.9	145940	46173.9	203158		44655.7	51620	46139.8	27042
45585.6	95552	46022.7	63419	46104.5	17130		44856.4	266385	41241	87211		44704.2	119315	46187.6	193461		44661.5	50830	46153.7	150303
45593.1	227434	46027.7	99673	46115	19498		44867.5	487596	41247.9	60877		44710.8	96890	46200.8	40994		44673.9	33408	46170.5	283508
45601.2	194628	46035.6	70054	46121.8	67184		44872	186185	41258.6	87398		44716	90024	46207.5	27673		44685.1	83064	46182.9	191230
45610.1	107406	46044.2	67927	46132	25212		44877.9	310356	41277.7	26684		44725.1	424964	46216.9	24251		44703.5	102621	46189.5	61456
45616.3	163298	46050.9	41002	46139.5	260497		44883	364427	41288.5	31540		44737.8	256738	46221.5	21752		44722.3	402400	46196.8	26837
45626.8	80344	46056.1	74672	46152.5	92979		44899	76917	41294.4	30403		44745.8	182081	46227	39693		44736.6	360514	46202.8	59983
45637	198714	46062.1	72772	46161.3	50072		44905.5	38561	41298.6	36997		44757.1	62790	46233.9	111829		44746.7	140410	46207.6	65710
45643.1	39892	46068.6	39734	46169.4	37545		44910.5	63762	41305.4	43205		44765.3	74593	46239.1	79389		44758.3	78693	46216.5	132645
45649.9	156591	46076.7	107036	46177.9	135995		44938.2	127167	41313.9	84619		44778.9	184258	46251.1	176470		44766.1	130315	46225.9	55727
45655	100397	46084.9	56512	46186	36226		44967.9	754909	41334.5	31614		44794.5	98076	46256.4	51877		44782	95110	46234.4	178740
45661.8	121649	46090.8	68125	46198.9	40241		45002	712223	41345.8	102297		44808.1	26303	46261.6	16092		44792.4	173380	46247.3	160861
45673.4	223602	46098.8	157628	46205.8	20279		45015.2	585822	41356	12161		44819.8	78157	46268.3	57571		44809.7	66158	46261.4	83275
45681.7	191156	46104.6	108874	46212.4	101259		45037.3	75871	41360.8	14313		44835.1	170901	46274.9	50211		44818	21717	46267.7	115272
45692.3	161094	46116.6	143093	46221	194111		45053.5	153930	41366.6	22969		44844.4	55531	46283.2	11801		44824.1	34118	46280.2	37565
45697.2	91109	46122.5	58481	46233.6	83070		45061.6	60534	41375	59075		44849.8	31318	46288.1	9689		44840.2	188600	46286.7	71646
45704.7	186457	46129.4	105311	46240.7	203000		45076.4	94996	41381.1	96591		44854.7	58857	46293	15847		44867.6	375811	46294.8	80173
45715	115439	46135.1	116908	46249.4	79921		45087.6	177423	41386	63594		44862.7	103497	46299.7	157675		44881.1	877726	46303.2	128334
45722.6	78683	46142	125911	46258.9	118105		45098.9	57607	41395.3	23620		44874.3	390008	46308.8	24987		44898.5	158928	46309.3	49714
45730.6	302888	46148.3	237409	46264.2	62510		45117.1	284392	41400.2	48240		44881.9	264337	46317.2	117162		44908.9	86857	46319.4	59331
45739.8	243072	46157.2	152300	46277.9	46100		45125.3	245700	41412	59282		44888.4	317069	46323	34393		44916	13754	46327.5	58465
45749.6	114266	46173.2	526841	46285.4	93962		45135.5	210043	41424.1	36160		44901.4	200641	46334	129231		44967.7	851693	46334.8	77945
45754.4	96221	46184.6	344977	46302.6	588939		45153.9	548447	41429	26648		44917	32908	46340.7	48551		44996.9	309931	46343.5	130232
45761.4	103750	46194	83633	46311.4	25489		45175.7	59022	41435.7	126608		44937.8	114601	46349.8	153182		45004.7	156271	46354.1	42748
45766.2	67956	46198.9	48013	46320.9	330538		45182.2	128168	41443.6	104723		44949.6	55074	46360.7	37358		45011.5	150657	46361.5	172190
45772.3	139879	46207.8	264789	46335	124958		45195	66711	41452.6	13423		44971.6	567005	46366.5	30505		45018.3	299604	46375.8	199260
45786.2	190921	46216.7	78278	46340.1	96913		45206.2	104501	41459.8	19866		44984	108109	46376.3	99708		45027	142108	46383.7	125010
45803.2	153236	46223.2	234586	46350.5	73089		45218.9	85634	41469.9	2446		44994.1	172886	46388.5	166633		45044.7	81987	46395.4	93998
45809.3	128270	46230	117780	46355.2	68446		45229.1	70452	41480.9	36153		45003	276283	46400.2	108494		45056.7	10889	46400.7	186890
45818.9	229399	46236.3	130217	46362.4	188960		45237.7	178831	41492.5	95365		45010.9	146302	46409.7	60647		45066.1	102634	46411.3	100293
45830.2	192333	46243.4	196360	46369.4	52219		45244	146198	41505.6	75119		45015.8	435994	46415.2	122477		45085	71588	46420.6	169910
45836.3	257126	46249.8	98283	46378.5	97930		45250.1	55300	41512.8	88138		45028.4	149482	46427.3	36515		45093.7	7996	46429.4	82696
45846.4	476937	46254.6	114120	46384.9	223409		45261.1	331495	41529.3	287766		45047.7	53647	46436.8	163186		45116.9	581061	46437	100144
45860.5	417756	46267.8	239362	46397.1	53511		45269.7	63498	41546.9	115039		45060.7	129959	46450.3	116862		45131.2	100659	46446.6	79848
45872.6	325653	46276.1	52114	46402.1	113723		45280.4	397635	41555.1	75533		45078.8	24985	46456.8	149739		45139.7	175632	46455.5	178758
45878	162993	46282.4	214124	46411	27241		45303.5	241071	41562.1	76640		45092.1	80288	46461.8	99583		45146.6	67026	46463.8	109235
45883.7	83290	46293.3	134506	46417.5	137557		45321.7	27193	41572.2	358327		45100.1	64480	46476.3	201267		45158.1	251656	46476	108500
45889.7	130421	46299	373696	46428.5	44116		45327.4	78930	41586.1	41121		45111.6	284656	46490.2	93535		45171.8	84904	46483.1	23854
45895.5	94798	46310.9	97881	46434.3	127964		45332.4	88829	41601.6	54652		45126.2	316362	46496	95979		45181.6	55941	46489.7	59748
45901.1	68912	46319.8	302446	46447.3	69392		45346.5	144858	41617.1	18939		45141.8	117298	46505.2	44624		45191.5	55500	46497.6	84023
45906.5	127166	46325.8	150581	46461	63127		45354.3	48582	41627.2	23473		45158.9	483474	46515.4	70027		45199.6	132161	46505.7	86765
45917.8	113160	46331.2	151360	46467.3	46620		45359.5	73325	41635.6	68567		45172.1	36473	46523.2	43719		45219.9	241641	46512.6	47325
45925.7	59474	46336.3	189897	46475.4	136044		45368.1	61826	41643.9	49080		45177.5	79031	46533.9	165267		45239.4	328013	46522.3	233276
45931.9	136876	46341.1	144089	46485.5	11426		45389	204383	41652.4	70276		45184.4	52256	46540.2	45570		45260.3	356813	46531.2	76971
45939.8	470447	46347.2	181982	46493.5	145511		45406.1	214531	41664.2	30514		45200.7	253256	46547	133390		45273.4	296456	46542.4	122124
45956.5	256495	46353.7	219118	46506.2	73732		45418.6	123912	41674.2	87845		45213.8	136288	46552	160553		45286.6	175279	46549.3	196390
45966.2	137733	46359	95237	46514.2	97886		45433	57253	41686.1	124169		45227.5	34305	46556.5	102243		45300	133782	46558	24920
45972.4	95124	46364.8	302595	46524.8	44874		45446.2	211776	41695.2	26215		45231.7	66418	46564.5	53779		45314.6	390706	46565.7	159042
45978	44371	46372.1	249749	46530.8	125738		45453	83920	41700.2	15301		45238.4	123833	46571	151170		45339.3	53601	46580.9	145892
45983	81907	46379.2	186647	46538.8	144641		45459.6	185702	41706	150344		45244.8	56521	46580.1	78651		45344.7	123348	46585.6	80130
45988.4	154314	46384.5	98189	46545.1	349554		45479.8	190318	41711.1	178202		45249.5	52015	46588.4	91442		45355.3	24002	46598.5	53422
45994.6	147091	46393	236270	46551.1	171952		45489.7	147628	41721.7	75184		45256.9	97546	46594.6	148113		45360.3	86304	46602.8	99794
46008	412893	46400.8	123282	46560.3	249964		45503.5	149294	41731.4	109968		45266.6	341762	46605	24300		45384.1	123830	46613	103540
46017.6	261993	46406.5	148682	46568	135299		45516.4	205026	41738.5	11396		45275.6	143636	46612.7	75895		45392.3	110983	46619	30021
46025.6	207453	46411.4	156695	46575.6	87726		45536.1	80241	41745	20898		45289.8	202178	46625.1	135745		45402.2	156776	46630.2	105661
46033.7	162850	46417.5	268600	46587.1	141543		45543	47986	41751	18968		45311.5	489139	46631	36645		45414.8	95121	46635.6	90351
46041.5	201146	46425.3	374305	46592	39785		45549.3	65468	41760.8	13455		45339.5	224330	46646.3	169979		45436.3	253785	46648.4	128818
46052.8	83705	46432.6	271796	46601.6	71995		45563.6	162451	41764.8	12772		45353.6	86600	46658.6	31439		45452	251158	46653.4	119257
46067.5	277875	46438.2	160286	46606.8	64089		45577.4	81329	41769.6	25115		45385.8	214008	46665.1	167347		45467	39600	46662	11526
46074.5	91314	46442.2	194329	46611.7	38902		45589.7	192015	41786.4	55820		45393.4	264351	46677.2	98929		45472.1	66782	46670.4	268047
46085	119406	46448.6	124341	46618.5	17335		45600.7	325922	41801.4	93152		45409.8	108625	46685	65979		45481.8	228767	46678.6	62274
46090.2	48145	46456.3	245178	46625.8	216272		45624.4	27674	41814.5	93470		45450	583492	46691.2	87613		45495.4	57286	46685.2	162816
46095.1	107859	46462.7	137335	46635.1	43408		45630.3	94933	41821.1	28946		45471.7	171509	46707.1	308363		45500.7	84814	46699.7	190571
46100.9	60053	46467.9	120859	46642.9	105034		45636.9	94549	41829	25745		45491.4	280608	46722.7	379733		45506.2	53137	46705.8	172377
46107.6	81940	46473.6	116772	46655	13046		45645.5	30033	41835	33424		45510	74015	46738.6	166258		45511.4	37168	46714.7	147633
46114.2	41540	46480.6	221940	46660.8	79905		45650.9	124922	41842.9	53338		45515.7	30152	46751.7	13951		45519.4	80324	46721.6	182513
46119.9	115384	46485.5	179399	46670.4	30093		45660.4	135697	41850.2	36837		45524.7	150190	46758.2	33830		45524.6	103336	46729.5	108369
46124.8	77963	46491.9	376532	46676.2	132878		45668.6	64906	41870.7	84344		45537.9	65338	46766.9	27143		45541.1	43539	46737.5	192983
46130.2	161765	46502	190972	46686.2	18764		45679.9	97184	41877.1	59312		45548.2	38292	46773.6	31155		45551.5	71624	46745.1	56246
46141.6	163684	46513.2	222701	46693.3	78454		45696.8	129892	41887.4	29172		45562.6	116597	46781.6	18340		45558.3	43102	46753.1	50632
46149.2	112241	46520.6	206926	46697.8	51461		45718.3	205786	41893.4	17181		45574.4	147723	46792	14357		45564.1	81798	46759.2	13823
46154.3	44761	46526.4	195897	46705.3	209638		45741.6	290011	41898.5	38579		45588.9	151906	46798.9	39511		45568.5	89507	46764.5	19268
46160.4	52337	46533.4	246346	46712.9	57102		45773	92491	41904.6	10932		45597.6	103397	46806.7	5162		45589.4	300753	46774	9856
46169.2	128508	46539.4	225932	46723.1	237029		45781.8	127723	41915.5	197885		45608	200747	46817.6	11909		45608.4	145095	46779.6	31484
46180	378650	46543.7	317287	46732.3	95167		45813.7	417251	41931.8	38868		45624.8	130463	46831.2	57130		45629.9	290884	46792.2	7270
46187	132654	46549.1	184350	46739	229427		45823	29315	41938.9	15064		45635.8	64603	46844.6	79013		45653.2	33931	46803.7	33796
46191.8	147277	46555.2	152646	46745.5	93078		45842.1	776490	41947.1	246810		45650.8	158872	46853.8	39168		45657.8	76087	46810	7484
46196.9	108772	46563.6	538300	46758.4	112119		45850.3	636761	41952.7	110926		45661.8	57095	46868	30485		45663.3	33859	46818.2	10628
46214.9	159597	46569.6	451083	46771.9	42047		45884.6	32540	41958.1	168941		45669.6	75413	46880.9	17440		45669.4	47955	46826.4	64543
46222.9	160346	46577.3	100771	46782.9	25952		45891.9	125718	41966.2	139187		45677	30638	46894.4	84253		45677	47671	46846.9	138297
46228.7	64816	46582.1	155531	46792.3	10004		45917.3	7226	41975	58234		45684.7	113391	46910.9	928690		45684	30151	46856.2	11055
46238.3	216699	46594.3	156013	46801.8	18058		45933	396259	41980.4	22324		45706.4	302689	46918.3	339461		45689.7	65652	46864.6	24735
46248.1	110130	46603.1	83924	46808.3	15057		45952.7	57909	41985.2	32498		45745.2	935939	46923.4	359248		45699	86148	46873	49428
46253.9	76728	46612	168285	46817	19550		45973	195731	41992	23066		45770.4	170535	46929.7	119014		45706.2	55046	46878.2	16830
46261.4	40440	46623	47885	46822.5	5483		45978.8	705180	41998.2	29641		45802	30515	46937	22457		45712.2	46504	46890.8	27553
46266.2	125465	46632.4	296013	46827.3	11716		45992.3	67960	42002.7	35250		45809.9	36246	46944.7	42512		45737.3	684570	46898	333038
46272	94196	46641.2	258088	46835.7	66142		45998.1	178085	42010.9	29958		45815.7	55215	46958	598		45752.7	631176	46903.8	303859
46279.5	149952	46645.6	174769	46850.4	34489		46005.5	100700	42018.4	102216		45828.3	45934	46962.9	3501		45782.2	111832	46914.2	1671366
46287.1	167315	46651.9	145566	46862	4746		46016.7	130425	42028.2	98857		45846	1021317	46970.8	4697		45802.5	21193	46925	403480
46293.6	434987	46659.5	82510	46869.5	42955		46029.6	159900	42033	68929		45864.9	143436	46977.6	18862		45814.3	65821	46934.2	18555
46306.9	101891	46665.4	95045	46883.8	31099		46040.9	24001	42040.3	50943		45870.4	77735	46990.4	69080		45847.9	1157833	46943.6	5970
46312.8	106347	46669.9	171323	46897.2	23028		46049.7	113867	42050.4	52009		45884.2	39821	46995.7	16925		45875.7	39484	46953.4	22028
46318.7	90663	46676.5	168306	46905.7	347235		46059.1	71971	42063	11198		45890	36852	47006.3	17388		45888.8	77933	46965.2	9657
46330.1	190571	46684.6	339871	46916.7	868488		46076.6	65479	42072.1	49323		45910.1	71228	47013	45987		45898.1	23300	46970.8	30821
46334.9	221015	46695.1	172588	46928.7	153913		46089	200488	42077.8	47334		45927.4	185871	47023	14414		45903.4	14547	46980.5	15016
46341.9	386235	46702.7	313182	46940.3	51411		46103.1	20816	42084.5	112647		45940.8	220976	47033.1	24230		45916.9	64704	46990.1	90737
46351.8	173137	46710	172628	46951.2	8844		46110.1	85398	42100	48133		46001.1	525887	47039.1	5151		45933.8	317368	47004	11888
46359.9	30248	46718.4	607677	46961.6	20829		46117.3	58635	42107.1	67921		46020.2	157553	47049.1	4284		45962.5	84546	47008.8	72920
46369.5	208037	46729.5	246373	46973.2	906		46122.7	57845	42119.4	142619		46038.4	54080	47056	18581		46011.9	605961	47022.1	40787
46378.8	96798	46742.4	262277	46980.3	12600		46127.4	65607	42128.8	20978		46052.7	115542	47063.6	2318		46034.5	103048	47033.4	34727
46384.6	56342	46753.3	51208	46989.4	10856		46141.1	1589283	42136.8	44302		46069.1	17602	47073.2	38054		46056.7	152942	47041.6	20300
46389.9	17755	46761.8	90555	46996.5	32893		46185	297141	42145.3	43591		46080.9	101956	47080.2	117916		46078.1	124115	47049.4	287
46395.2	71575	46768	49892	47005.5	70347		46204.4	184063	42149.8	30470		46106	254808	47087.3	85794		46098.2	141124	47060.8	23955
46404.4	194950	46776.1	121499	47015.1	23058		46214.2	83284	42154.8	73203		46139.1	406111	47094.8	108958		46110.2	185199	47076.7	175703
46410.8	113199	46783.3	26207	47022.8	103817		46229.2	469188	42160.1	93694		46162.3	99623	47102.2	19441		46132.7	33028	47086.6	251591
46417.7	113987	46788	28099	47033.3	6965		46256.8	124246	42168.8	88096		46174.8	183290	47110.2	9739		46148.7	326673	47097	46336
46425.5	179019	46800.5	127278	47038	25576		46267	92995	42174.1	64641		46199.9	53102	47114.6	22779		46175.2	113059	47104	162426
46435.4	94897	46809	45195	47043.8	7263		46280.1	37896	42180.8	83326		46207	57458	47120.6	51516		46190.1	109689	47113.3	34029
46442.7	363510	46815.3	37636	47051.1	33996		46287.8	118421	42189.5	14790		46213.3	62195	47128.4	57485		46201.8	35821	47120	45644
46455.6	156480	46820.2	41644	47059.1	16132		46300.6	253001	42195.8	28944		46226.7	130739	47138	8128		46209.2	67982	47127.3	264558
46470.2	67723	46826.1	121698	47067.5	9948		46314.5	67068	42200.8	41745		46240.1	72307	47144.2	39647		46233.3	319850	47143.3	48579
46480.8	196171	46839.3	181401	47081.2	140692		46322.2	87199	42206.3	151305		46248.2	178074	47148.9	36461		46269	274799	47150.1	95646
46489.4	82216	46848.3	87581	47100.6	67401		46331.9	130650	42217.2	207146		46261	71132	47154.6	9688		46286.1	118045	47160.7	100080
46494.6	182469	46854.8	100622	47112.4	46257		46345.2	178572	42230.6	85529		46266.4	88865	47162.9	64709		46297.1	197393	47165.6	35350
46498.8	120744	46860.4	44868	47117.3	98571		46371.4	448756	42237.2	38490		46281.9	193649	47175.3	52443		46315.8	327125	47173.2	58930
46512	109198	46866.2	75947	47129.4	215404		46379.9	211069	42246.6	15185		46292.1	149768	47183.6	36278		46335.7	116851	47180.3	18252
46519.2	340073	46876.7	64723	47144.1	113500		46385	425139	42252.8	5841		46299.7	109603	47204	4013		46340.9	69876	47193.3	37869
46529.5	86731	46881.7	47678	47156	34864		46410	868150	42259	11422		46306.7	253206	47211.4	52574		46346.9	82696	47198.7	19627
46535.3	119028	46887.7	90550	47161.3	40466		46445	74258	42265.4	11345		46326	53221	47224.2	49996		46355.6	61182	47205.5	37576
46540.2	125949	46891.9	105844	47171.9	46568		46452.6	74483	42272.2	90990		46331	30787	47236	175913		46370.1	167965	47217.5	67119
46546.4	214951	46897.6	329671	47181.2	115332		46460.4	46511	42279.8	45825		46337	118043	47247.5	172062		46378.8	37537	47233.4	180497
46552.1	149954	46906.9	1134501	47188.6	34144		46465.2	33004	42290.3	141695		46342.4	75496	47256.6	68414		46395.8	262435	47244.4	140987
46557.1	211330	46913.6	1411118	47201.9	298654		46477.3	169401	42296.1	110615		46351.4	189012	47262.4	108779		46424.6	918282	47252.2	119637
46564.1	1405160	46919.4	741017	47213	27233		46485	69278	42301.1	97760		46371.7	138370	47267.7	42903		46486.7	543013	47264.5	53057
46571.3	558472	46924	1464479	47219.8	148020		46490.8	118653	42305.9	100719		46380	95894	47277.8	72672		46498.7	206335	47279.8	125575
46577.2	155023	46936.9	123542	47228.5	106897		46499	55248	42315	226202		46391.8	185104	47284.4	121076		46518	120517	47288.4	66047
46583.4	126617	46945.8	200176	47237.3	146908		46507.5	173258	42328	5289		46399.8	259261	47289	24605		46523.2	72476	47296.4	142941
46590.9	149103	46956.4	61748	47248.2	194356		46522.8	86839	42336.2	65145		46414.9	157452	47297.5	83544		46536.1	186250	47308.1	32519
46596.4	107722	46968.9	153776	47259.1	34841		46532.5	171114	42342.2	31668		46422.7	162394	47302.7	72138		46555.3	182730	47314.5	99784
46604	102430	46980.8	95409	47266.2	66150		46544.9	67447	42347.3	27417		46431.2	125775	47311.5	130227		46565.1	124871	47322	4140
46621.7	275051	46987.3	45428	47273.2	74130		46554.3	83745	42352.6	33475		46453.5	316131	47320.5	40820		46571.3	85760	47328.8	86439
46628.4	182605	46993.6	46990	47279.9	53044		46562	105437	42357.6	41231		46463.8	48537	47328.3	128520		46575.6	57117	47336.9	38762
46634.9	99680	46998.7	42624	47286.9	149035		46568.4	77859	42371.2	77762		46486.2	513249	47343.9	47618		46581.4	105767	47345.8	85157
46643.2	231216	47004.5	66416	47296.6	155962		46577.3	287899	42384	97979		46495.2	98257	47349.3	21992		46590.4	42478	47353.6	46095
46648.9	73323	47009.9	77655	47306.5	46241		46590.3	138537	42396.2	140255		46503	202572	47355.9	115275		46597.8	143544	47358.7	48317
46654	57239	47015.2	35546	47312.2	121772		46605.1	79611	42405.5	61381		46528.1	304125	47367.1	73518		46615.9	143116	47366.3	59454
46663.7	253159	47021.5	38615	47318	25178		46617.7	164396	42409.9	66748		46560	373006	47373.8	80564		46621.6	59761	47372.2	71005
46671.7	90889	47028.5	111458	47328.2	73788		46630.4	90137	42422.8	113726		46571.9	97515	47382.9	40738		46632	277485	47378.5	114270
46676.9	88404	47039.5	75675	47332.6	83872		46637.5	122347	42428	215907		46579.4	117448	47388.7	150760		46642.7	190379	47388.3	97396
46686.4	255494	47045.7	69119	47345.3	107775		46644.7	150758	42435.6	657173		46595.8	72161	47400.3	71710		46649.8	216073	47396	162703
46694.4	40356	47062.2	193507	47352.7	56326		46653.3	62239	42449.8	267025		46604.3	58052	47406.1	140378		46663.4	281977	47405.9	86885
46699.6	81956	47068.9	190538	47362.9	478798		46663.6	253921	42461.4	26950		46611.1	95855	47412	16941		46683.7	242548	47413	74403
46705.3	118210	47081.2	276407	47380.3	111976		46680	182979	42468.6	82965		46625.7	151115	47418	85655		46703.8	247253	47419	5279
46710.5	137955	47087.9	103368	47385	119363		46688.6	82886	42477	24665		46633.2	103710	47429.4	97454		46714	161312	47425	61805
46721.3	275642	47108.3	307117	47399.5	145428		46693.8	70741	42484.8	62669		46639.4	111461	47436.3	59854		46721	177130	47432	48947
46731.9	132475	47118.1	259931	47405.6	71165		46698.8	88726	42493.6	93869		46643.7	78549	47445.4	105231		46731.8	191320	47438.5	88653
46737.2	171116	47122.9	165362	47412.8	83199		46703.8	58366	42512.2	50083		46652.1	123547	47452.1	151804		46755.7	50708	47445.4	52947
46743.6	62049	47129.2	232381	47420.3	64163		46718	239898	42522	9196		46659.1	78312	47466.3	158196		46766	39484	47454.4	40626
46749.7	104150	47134.6	160390	47428.3	103107		46727.3	54050	42526.5	7271		46666.3	245835	47474.3	4187		46781.9	104677	47460.1	38882
46756	126863	47140.8	149053	47444.6	127438		46732.6	48174	42533.2	41133		46680	94238	47483.5	156643		46792.8	29652	47465.7	83270
46769.1	66466	47146.7	132721	47453.9	90168		46744.3	155559	42538.1	50274		46695.2	256817	47499.7	150676		46798.8	44770	47470.6	45938
46778.8	209236	47153.8	78695	47465	29352		46755.5	28808	42543.1	10975		46705.5	114726	47513.7	49596		46811.1	130098	47478.1	32673
46787	200241	47164.4	55517	47469.7	99138		46760.2	32530	42548.3	25251		46716.5	153380	47520.6	85077		46842	26350	47484.1	116302
46795.5	260719	47169.4	86708	47476.7	34935		46765	22935	42553.8	53783		46720.8	186660	47530.4	165301		46850.1	19699	47489.5	92224
46803.3	221743	47175.2	68734	47484.4	101030		46769.7	36782	42565.4	142122		46728.2	46108	47540.7	70931		46856.4	33976	47495	9085
46810.4	169314	47183.3	101365	47499	16180		46778.2	78488	42572.4	271880		46736.3	122691	47547.3	74837		46866.4	54350	47504.2	142656
46816.6	176508	47190.4	119056	47506.1	152484		46788.7	31344	42582	177688		46752.7	27251	47553.4	108459		46872.7	54447	47524.1	220793
46822.2	159770	47197.2	138334	47514.6	4346		46798	19728	42587.5	87658		46762.4	89331	47560.3	106558		46891.7	231991	47541.5	353435
46831	259820	47202.4	93856	47524.3	424211		46805.2	47266	42598.2	37766		46769	15412	47565	38044		46913.9	3160015	47553.1	156747
46838.9	103903	47207.6	168655	47541.8	306039		46812.9	73161	42603	61733		46775.3	28944	47574.1	240598		46948.8	6921	47560.2	52649
46848.5	187761	47212.9	105832	47549.1	49979		46829.7	77845	42609	52382		46786	18643	47589.2	104443		46953.6	12983	47576.2	225153
46860.7	241724	47219	82369	47554.8	41185		46840.9	14636	42616.1	182352		46791.1	41284	47598.2	96285		46969.8	89919	47592.8	77611
46872	93817	47225.4	95360	47559.6	118144		46846	4896	42630	20275		46810.6	178815	47607.4	105104		46981.5	23077	47601.4	79330
46878.7	133923	47234.4	256117	47572.4	241914		46859.4	104556	42638.5	22752		46850.3	52650	47619.4	161546		46988.5	15529	47610.8	90956
46884.7	183633	47244.7	148335	47578.7	60065		46873.1	187428	42646	10515		46870.5	92284	47627	45176		46994.3	15101	47618.4	109142
46890	123416	47252.8	163827	47591.1	128043		46881.7	99627	42653.8	35750		46906	1453988	47637.1	142734		47023.4	105920	47623.4	41008
46895.2	86949	47258.1	98223	47604	62408		46903.7	943265	42661.8	29087		46919.3	1409516	47644.7	27130		47037.7	68948	47629.2	38855
46900.1	113718	47267.4	137889	47610.5	50017		46917	1865765	42672.6	34246		46932.6	381027	47655.7	192276		47063.3	129185	47636.9	178335
46913	636438	47272.4	208728	47622.1	170786		46935	187664	42686.2	92439		46962.8	16027	47665.2	142067		47086	123915	47647.9	80717
46924	193809	47282.2	438948	47628.8	26456		46970.9	42212	42709.5	99229		46967.5	38395	47674.1	118736		47095.8	60980	47658	170677
46931.1	94645	47298.2	286297	47635.8	72798		46981	44102	42724.1	680700		46973	16178	47681.5	77585		47109.9	39520	47667.7	24632
46935.9	232305	47309.1	95051	47642.6	44521		46989.8	76584	42742	12580		46979.7	33134	47695	137806		47121.2	109951	47677.3	80193
46942.5	107446	47314.7	104041	47654.1	136004		47014.2	98988	42753.4	153099		46986.8	21470	47706.7	29493		47135.5	119198	47682	11174
46950	257804	47323.3	193156	47660.7	35835		47035.8	194198	42760.7	30081		46994.6	14298	47714.9	41854		47146.2	79825	47693.2	100487
46956.5	214792	47329.1	212427	47666.4	104091		47045.6	36262	42767.9	85727		47004.8	69215	47720.4	15918		47158	36743	47705	130049
46974.6	87537	47335.7	214673	47684.6	476955		47068.8	157872	42773.1	79524		47027	81243	47730.5	74340		47170.1	65088	47716.3	10868
46986.1	140323	47342.8	229495	47690.7	72149		47086.2	69672	42784	9802		47043.6	91215	47737.8	138892		47177.5	74765	47720.8	41883
46991.8	112966	47348.2	191897	47699.2	248863		47094.9	31058	42789.3	26266		47067.4	59525	47751.3	42791		47186.4	58833	47727.5	6822
46998.3	108823	47354.7	255143	47705	77655		47102	68115	42794	13009		47074.2	14456	47761.7	76734		47191.4	49457	47740.5	248127
47004.1	96403	47360.2	178047	47718.1	80362		47112.6	76556	42802.8	43179		47082.5	54110	47773.1	72433		47197.4	65320	47753.6	10581
47015.3	321222	47365.9	239037	47728.2	40076		47121.7	31086	42819.7	7535		47097.1	69187	47778.4	103683		47206.6	106085	47759.6	185135
47020.5	180599	47371.2	148494	47738.8	99401		47126.6	34887	42824.9	16817		47115.9	139026	47789.6	9466		47220.3	185558	47769.1	23634
47026.4	157098	47378	348924	47747.1	9425		47137	187751	42837.1	22791		47138.1	249960	47797.8	39590		47240.8	75209	47776.1	350289
47035.6	110091	47384.5	190891	47759.9	145503		47151.8	37899	42845.1	55306		47156.9	67461	47806	13379		47247.2	53326	47791.6	71111
47043.3	397024	47390.4	209586	47767.3	16849		47160.2	39172	42850.4	75572		47177.7	198045	47811.8	169903		47260.7	248921	47809.9	251303
47057.3	316443	47395.5	167727	47774.4	162104		47167.7	96125	42856.2	347176		47191.8	61287	47824	52832		47278.6	101489	47825.3	316688
47071.1	335239	47402	218731	47787.7	68800		47179.6	81547	42867.4	71592		47201.5	119413	47829.1	169806		47289.2	72055	47834.5	21046
47092	251742	47412.5	506409	47793.6	49934		47200	937474	42878.4	162680		47208	86676	47845.4	84801		47297.2	107117	47846	100952
47114.7	555011	47418.8	367793	47802.8	34314		47217.7	414479	42886.6	35744		47214.3	80126	47860.9	92269		47306.6	38060	47852.3	39905
47123.9	270947	47424	270831	47813.7	199398		47246.4	210027	42893	87476		47220.8	102266	47879	134190		47313.2	106975	47864.4	86911
47129.8	119576	47429.2	226070	47828.5	94616		47257.8	131376	42897.5	54578		47237.5	105559	47888.8	167509		47327.2	140738	47870.5	71703
47136.1	89849	47438.5	338973	47845.8	65872		47268.4	45019	42903.6	77929		47243.6	46798	47900	384830		47336.2	31824	47885.1	135977
47143.1	125462	47445.8	238336	47866.8	183750		47277.2	106271	42914.5	59504		47256.2	158740	47910.2	74183		47341.8	44829	47893.1	206462
47149.4	110946	47452.3	259164	47875.9	23071		47286.1	76064	42922.6	100408		47265.3	69238	47919.9	61872		47346.7	46764	47903.3	359678
47154.7	107485	47460.1	239921	47886.1	266785		47305.5	363620	42931.1	81515		47274.8	152479	47926.6	4758		47354.2	105020	47912.8	100710
47160.6	173252	47469.5	745595	47892.8	21660		47338.6	133380	42936.6	58362		47291.8	186800	47932.8	28095		47360.6	65487	47918	18658
47165.8	82672	47485.1	221301	47899	338381		47344	174959	42942	24101		47317.6	309161	47938.1	55670		47367.9	77017	47923.1	32094
47174.8	176171	47490.9	218582	47906.3	136723		47361.4	1598614	42947.7	17510		47331.8	58406	47952.4	19138		47372.8	79701	47929.7	27340
47181.9	165110	47497.5	178350	47918.8	38769		47368	837425	42952.8	3582		47348.4	160850	47963.7	17990		47379.6	51505	47937.3	238563
47187.2	112307	47508	473029	47925.5	66662		47403.6	621534	42960	19353		47360.4	132679	47977.2	526936		47389.4	160966	47944.5	45839
47192.9	128144	47517.3	150884	47930	23846		47422.7	93624	42970.8	46935		47370.5	287617	47990.8	415488		47398.8	33631	47951.5	6458
47198	145300	47523.1	264749	47936.8	118638		47432	74488	42977.9	26887		47383.3	152180	47996	43404		47405	88337	47959.6	33293
47203.1	124789	47527.8	150610	47947.1	42470		47445.4	150320	42982.6	35259		47397.2	222141	48003.4	30150		47416.2	153209	47966.8	13505
47211.3	116361	47533.1	232872	47955.3	74922		47455.3	154776	42991.1	101152		47407.5	67838	48011.3	43528		47427.2	82215	47974.7	558437
47219.4	150932	47539.1	253670	47962.4	17012		47466.5	94091	42996.1	274997		47419.4	295066	48020.9	38227		47439.6	270776	47981.5	510917
47226.8	176986	47546.7	171851	47972.5	43057		47471	39724	43005.8	361487		47439.9	189566	48028.8	62493		47454.4	96757	47990.6	344052
47232.8	65575	47552.9	133109	47980	521914		47479.5	180604	43012.8	143543		47454.3	209149	48038.3	42710		47461.8	150291	47996	86805
47242.1	181172	47560.7	275568	47995.4	250315		47495.7	64978	43022.3	387619		47463.7	167273	48046.5	61662		47473	204917	48003.6	31579
47256.7	292701	47570.2	139060	48012.2	55802		47505.9	255117	43031.1	196644		47471.4	102366	48054	48635		47488.2	144596	48016	44942
47262.6	94593	47575.9	169579	48023	14001		47514	84272	43036.3	101580		47477.2	73257	48069.8	242855		47495.3	100295	48022.3	20594
47274.3	116692	47582	147331	48030.3	60554		47524.3	1687499	43044.6	285058		47482.5	70726	48075.4	303894		47502.4	287354	48031.1	48635
47280.4	141614	47588.6	173294	48037	59513		47545.2	163244	43050.3	191539		47488.5	101659	48087.7	315325		47523.9	72907	48039.1	11196
47286.2	62705	47594.9	321934	48048.8	26206		47550	110507	43054.9	109688		47495.9	124162	48102.9	79541		47531.4	213168	48045.6	4586
47295.2	282809	47600.1	244471	48057.7	121842		47558.4	44233	43064.9	97970		47504.8	93897	48113.8	32773		47542.5	149534	48052.2	81048
47308.3	85401	47605	166886	48066	128539		47563.4	43554	43079.4	18624		47511.2	43644	48124	3031		47554.2	101606	48067.5	411958
47314.4	100510	47610.7	133847	48077	263015		47567.7	94803	43084	11633		47522.4	232888	48134	138064		47559.2	96576	48072.7	552909
47321.3	101568	47616.2	170806	48087.8	263288		47572.6	93681	43092.1	32492		47536.5	150957	48147.4	127869		47585.3	623355	48080	30625
47327.2	106550	47620.7	111955	48100.2	141565		47578.4	79298	43097.7	14555		47544.1	140334	48156.4	37601		47616.5	288278	48086	304855
47332.8	135405	47628.5	164391	48107	4225		47595.9	211883	43104.6	48468		47556.9	142859	48168.6	38298		47634.4	225627	48096.6	427152
47337.9	217639	47635.7	142502	48112.2	35093		47605.1	58948	43112.4	22467		47570.1	355873	48175.2	34833		47651.3	163357	48105.2	106202
47343.6	259155	47641.8	157431	48119.9	8939		47610.2	107296	43116.7	41957		47592.8	368917	48180.5	30192		47664.4	91770	48115.6	24004
47353.2	623363	47649	202604	48129.9	46262		47619.2	63907	43121.7	35644		47609.8	137901	48187.2	28252		47670.5	66859	48123.9	16215
47373	122205	47655.1	109190	48144.5	36569		47628.4	76909	43139.4	152279		47616.1	239818	48191.5	11187		47678.9	88676	48133.7	49758
47378.9	125264	47662.1	237147	48157	53545		47647.6	182419	43163.5	98417		47637.4	424987	48199.9	102821		47688	59708	48140.5	98915
47384.8	137306	47670	215243	48165.8	7315		47672.9	45955	43173.1	59511		47666	45393	48210.4	117764		47694	94546	48149	13562
47392.4	169327	47682.2	245889	48170.7	14854		47688.9	82439	43179.1	383010		47673.4	102977	48223.8	333022		47700.8	37488	48153.8	57774
47406.9	529061	47687.5	179544	48184.4	37586		47701.8	346901	43188.8	428012		47685.4	84476	48239.4	219794		47705.9	44132	48162.1	48111
47425.3	148975	47694.5	120462	48191.8	113008		47708.5	372822	43195.1	292782		47693.5	79865	48244.5	45525		47714.7	148358	48174.4	65315
47431	121971	47702.9	135075	48200.1	22729		47734.4	421244	43203.1	161912		47700.3	48027	48252.8	97475		47724.2	57570	48188.6	99691
47437.4	107916	47710.8	162235	48210	293110		47745.6	58616	43209.4	101986		47708.9	222481	48264.4	143445		47741.6	230655	48203.2	16151
47444.6	116371	47719.9	92825	48222.1	159739		47752.8	161429	43218.2	70003		47728.4	86224	48272.1	131746		47749.9	185438	48210.4	168121
47453.7	67188	47726	72218	48232	13978		47759.2	183769	43224	106381		47735.3	99637	48281.6	47010		47765.2	131396	48226	366912
47459.9	135205	47731.6	107691	48237.3	91946		47775.9	51356	43229	61797		47750.1	288118	48290.7	20611		47774.4	153506	48239.3	61361
47464.8	111172	47739.8	227242	48243.7	18272		47781.1	62730	43236.4	71786		47771	417002	48299.9	109264		47780	70458	48248.5	31356
47475.3	244767	47755.4	244959	48251.2	162259		47789.7	68627	43243.2	50279		47791.9	227423	48304.6	51412		47785.9	116008	48253.9	183945
47484	65809	47762.3	117027	48256.4	77914		47794.9	32310	43250.2	27473		47800.7	121815	48310.3	7262		47800.1	282271	48267.6	19149
47488.8	68972	47767.4	84505	48269.3	242716		47817.7	261385	43256.4	10818		47820	551786	48319.9	94596		47818.7	386726	48274.6	222230
47494.5	86148	47772.5	180886	48276.6	70582		47825.6	54830	43264	19899		47837.9	46520	48326.6	23367		47833.7	110014	48288.4	172834
47499.3	85653	47781.2	258763	48289.2	92060		47838.4	30608	43269	74823		47842.4	63123	48332.9	15365		47844.6	172104	48296	2688
47510.5	348472	47787.8	227303	48295.5	66997		47843.6	48126	43280.9	66736		47853.6	136425	48339.7	35358		47861	76044	48304.4	150417
47521.8	145121	47794.6	138623	48303.9	22423		47848.7	55727	43285.4	119711		47865	57758	48353.7	39107		47873.1	198063	48314.1	28931
47527.1	128987	47803.4	219266	48309.5	45954		47868	1923451	43296.3	31667		47874.3	151977	48362.4	16009		47885.7	91786	48322.2	101973
47536.9	197591	47814.2	179061	48322.3	69596		47892	150609	43306.1	165846		47889.8	221045	48366.6	19171		47894.6	191710	48331.4	62647
47545.7	72738	47820.5	306911	48332.4	37716		47896.6	101656	43317.2	432888		47901.5	365007	48373.2	43363		47903.2	513828	48340.6	62905
47553.8	160284	47826.5	415395	48338.3	79562		47903.8	176061	43321.6	413487		47914.8	244782	48378	11651		47919	187299	48353	42544
47562.7	58552	47836.6	223089	48346	26212		47911.2	85041	43326.9	370682		47939.8	330652	48384.9	122993		47928.2	131123	48362.6	64300
47576.3	254907	47842	137983	48354.8	72594		47916.2	109986	43333.9	908401		47962.7	223823	48397.2	61938		47939.1	304513	48369.3	61175
47581.2	191058	47848.2	96024	48368.8	23358		47936.2	65040	43339.2	575422		47973	199364	48405	39631		47948.5	57512	48376.8	71361
47592.7	318336	47855	210229	48377.6	118991		47944.4	79592	43343.8	239417		47986.7	645063	48417.6	113390		47966	372778	48384.5	29545
47605.8	92238	47860	82933	48386.5	65405		47978	368597	43350.7	138160		48012.2	17762	48436	313448		47981.3	470639	48394.6	102761
47611.1	65602	47865.5	245825	48394.1	286462		47995.1	353729	43361.8	13725		48021.5	40739	48450.7	64225		47993.9	340940	48401.3	7512
47615.8	100549	47871.4	113082	48414.2	216554		48013.2	152988	43368.3	28931		48031.6	44254	48457.9	121015		48006.8	79924	48417.5	167382
47621.8	180146	47878	97350	48426.1	21177		48028.7	1235938	43379.2	33105		48044.2	30490	48468.4	89592		48016.1	59134	48436.5	471961
47641.3	285475	47886.1	132492	48433.1	131730		48037.7	98219	43391.8	35466		48053.2	54161	48478	97706		48034.1	13339	48447.8	14992
47648.8	78844	47893.2	236290	48438.6	42852		48042.9	73108	43399.9	55021		48058.3	38807	48483.5	58985		48038.7	7828	48453.1	87983
47659.3	197515	47898.4	301107	48446.8	105584		48064.6	546475	43409	190983		48066.7	433355	48499.3	396731		48044.1	33931	48458.7	59969
47664.3	169041	47903.9	525475	48454.9	72804		48080.4	533329	43417.2	36020		48077.6	357309	48517.2	37496		48071.3	742607	48471.4	70884
47671	115555	47916.7	168078	48461	74793		48092.4	414699	43426.1	6763		48093.2	502869	48525.1	76935		48083.1	437380	48480.1	178503
47677.5	50582	47925.5	388969	48466	34256		48114.6	172271	43436.8	5414		48114.9	155063	48534	31151		48094.6	510690	48489.2	143485
47682.8	63429	47931.8	159939	48479.1	102275		48132.5	77662	43443.3	47308		48136.2	163196	48541	124268		48120.8	35045	48499.8	544041
47687.8	124483	47947.9	219482	48498.7	638278		48142.3	132223	43448	265761		48154.7	84093	48556.9	134933		48134.4	76710	48505.4	62084
47694.1	84160	47952.9	77684	48505	26409		48156.3	23650	43454.9	695597		48164.4	103494	48572.5	122887		48147.1	61536	48517	239412
47701.2	59925	47962.4	501666	48510.8	114191		48160.5	32275	43465.1	272929		48176.2	27282	48589.9	155860		48154.3	81606	48533.4	79278
47705.9	81352	47973.2	447499	48523.7	250287		48165.5	31872	43471.1	628650		48189	86340	48598.6	109330		48165.7	63494	48541.3	28518
47713	97620	47978.2	1065348	48540.6	108724		48181.9	99879	43476.3	595637		48201.1	40244	48606	166658		48180.6	48510	48546.6	90497
47720.7	229317	47989.7	449185	48545.7	54499		48188.8	27900	43481.9	528138		48206.4	44739	48622	78270		48187.4	24199	48561.1	44825
47728.5	82514	47997.5	347346	48552.7	47450		48204.5	122404	43495.1	158770		48210.5	41391	48630.8	41101		48201.1	84108	48570.3	11040
47739	568662	48003	82575	48571.9	189796		48219.6	73679	43500.7	124506		48222.3	73537	48637.5	24146		48214.1	33993	48576.5	125279
47743.7	474099	48023.9	99680	48588	34189		48229.3	135918	43510.2	13614		48230.9	161452	48642.4	41173		48228.2	190594	48594.8	352633
47750.1	460610	48031.2	53790	48593.6	160479		48241.7	78189	43523.1	96822		48239.8	86757	48648.4	69226		48238.9	46107	48609.4	224906
47764.3	114048	48043.5	86079	48599.5	50555		48252.9	115334	43532.5	28722		48250.6	117630	48656.2	39997		48248.9	102192	48620.9	38907
47770.7	157110	48052.4	49306	48613.3	160469		48265.5	35881	43543.5	32283		48264.5	70309	48664.2	114513		48260.2	63646	48628.3	76456
47776.3	85960	48058.4	53742	48619	44339		48273.9	124943	43550.1	14598		48276.6	153322	48669	11437		48266	35196	48641.5	124384
47788.1	210175	48063.5	158097	48630.4	17858		48288.3	45471	43556.3	33415		48289.9	31334	48676.3	15561		48272.3	68993	48648	15579
47801	143030	48070.7	418507	48636.2	19751		48294.8	80161	43564.4	18685		48295.8	52045	48681.3	66553		48280.8	96790	48653.9	13564
47811.3	148334	48076.3	286223	48641.9	59946		48299.6	38493	43579.8	142677		48303.2	171194	48693.2	34944		48295.9	148969	48662.1	130706
47818.9	114568	48080.8	424572	48650.5	25816		48312.1	119358	43587.3	156082		48324.4	73352	48699	46274		48308.7	141862	48676.4	13163
47826.7	51700	48085.8	213626	48659.7	65453		48326.6	73156	43592	234458		48338.2	111845	48706.7	10599		48319.2	30614	48682.1	20213
47836.9	198340	48097.5	969772	48667.3	27980		48337.9	30399	43597.4	299808		48362.9	106745	48716.6	187543		48323.8	32573	48687.5	33295
47849.1	116442	48112.5	80392	48672	3336		48352.6	202320	43603	550305		48372.2	76980	48725	35450		48330.5	54061	48701.5	78281
47858.7	75595	48117.9	99589	48680.1	117465		48358.7	119416	43608.1	710172		48385.2	34903	48733.3	149507		48343.2	64358	48709.1	27078
47864.8	91325	48124.2	65820	48694.5	67261		48365.8	42668	43613.3	1061914		48391.9	37206	48743.1	53126		48354.8	83223	48715.7	89187
47870.2	78565	48129.5	199410	48709.1	50682		48378	159238	43618.1	635878		48406.7	122985	48750.9	48370		48367.3	55574	48721.5	16221
47880.4	354827	48135	140532	48715.1	42271		48389.8	23515	43623	366537		48418.4	63622	48758.7	31702		48374.5	45993	48727.3	75129
47887	415412	48142.5	162968	48724.3	131361		48400.1	202296	43633.3	123265		48436.1	463151	48765.5	43653		48384.9	78032	48736.4	131222
47891.5	639651	48150.2	79163	48730.4	34155		48425.8	80730	43640.4	135607		48453.2	190402	48777.2	50133		48401.1	89581	48746.2	93084
47904.1	9071382	48154.9	107200	48738.6	36003		48436.6	135382	43645.7	112641		48462.8	40447	48785.3	43086		48411.9	103344	48756.4	84189
47913.7	769470	48164	146661	48745	34899		48443.8	65980	43652.5	94522		48470.3	100847	48793.6	47775		48430.4	159828	48764.6	166556
47919.5	527017	48170.7	39895	48749.8	59898		48449.2	29859	43665.8	48780		48479.8	255892	48806	37535		48438	289424	48777.1	16828
47927.2	199094	48177.1	90150	48757	72299		48454.1	74060	43676.9	50503		48488	227084	48811.5	19341		48450.4	157398	48785.8	46232
47934.2	37492	48187.7	82135	48765	120481		48459.9	70837	43692.4	63851		48498.2	3021249	48819.2	22160		48462.7	130733	48795.5	51327
47940.3	117188	48198.1	106675	48775.8	118441		48467.9	87328	43704	31398		48506	595028	48824	61625		48479.6	265894	48800.8	24299
47947.1	394745	48206.6	135473	48791.3	48483		48472.9	68614	43710.8	29280		48515.4	681696	48830	19991		48485.8	241450	48805.5	14066
47963.1	229575	48211.8	123076	48797.4	43795		48479.8	298939	43719.2	97536		48528.1	163396	48837.4	42777		48498.4	4029634	48816.2	124899
47972.6	85478	48218.8	211357	48805.4	9857		48498.7	6505490	43727.1	215630		48533.3	69412	48847.5	43544		48539.2	280973	48823.8	78298
47980.9	100143	48226.7	162755	48809.9	22608		48516.1	618873	43738.4	748854		48543.8	372341	48861.5	104551		48551.1	83545	48832.7	34322
47989.8	43037	48232.2	169692	48817.7	64369		48523	1030833	43744.9	844865		48555.8	75081	48874.1	307751		48557.6	125923	48838.2	77243
47997.9	114815	48239.7	113155	48825.5	36368		48577	235680	43753.1	391961		48568.9	67827	48886.3	137742		48574.6	208840	48847.3	102255
48004.4	92800	48246.4	172328	48844.9	197052		48590.3	146621	43759	953388		48579.9	185698	48893	99302		48584.8	113841	48861.4	345715
48011.3	152934	48251	39556	48861	53503		48598.1	524686	43766.6	446141		48591.7	164529	48901.9	259342		48598.4	446510	48869.4	54368
48025.1	57620	48255.8	200049	48866.1	249450		48619.4	232620	43771.8	190788		48599.8	452533	48909.8	77121		48609.3	100567	48875.7	551362
48032.8	64928	48262.7	345297	48871.6	152886		48633.2	125489	43777	179938		48614.4	253376	48917	96830		48617.8	125484	48888.5	330368
48038.4	68990	48269.3	180681	48890.9	148600		48639.2	63651	43784.3	45710		48628.1	84781	48926.6	101609		48625.9	176481	48903.1	350026
48043.7	467374	48275.6	317775	48905.6	54983		48654.8	429171	43792.2	185852		48641	192915	48936.9	52693		48639.2	254687	48914.7	255984
48048.6	718498	48288.6	117587	48911.1	193662		48681.6	249654	43805.3	45041		48652.5	123063	48941.9	54506		48660.9	232208	48927	383091
48065.9	16452700	48299.6	274990	48920	13933		48706.2	252764	43813.8	36788		48664.5	136567	48947.9	8315		48674	48009	48937.9	52747
48073	2817900	48308	178324	48929.8	157899		48722.3	562066	43821.6	84461		48675.1	243703	48955.9	99417		48678.9	180602	48951.9	90364
48078.6	946875	48319.8	62296	48938.1	35995		48743.1	277923	43832.3	72057		48696	317170	48973.8	81190		48693.8	277851	48963.5	17083
48085.8	1484174	48326.4	127968	48946.1	67684		48751.8	150916	43838.8	37050		48707.6	90463	48979	16394		48710.6	174229	48971.5	56673
48106.8	242589	48334.6	89668	48955.7	165015		48763.9	386603	43846.2	74166		48723.5	614060	48986.7	41047		48720.9	292965	48979.5	17212
48113.5	240966	48345.3	36808	48964.5	21514		48776.2	288055	43852.5	83972		48737.5	124498	48992.9	76303		48731.7	241477	48991.8	109966
48121.9	341983	48352.9	150889	48972	18663		48784.6	135321	43874.3	65790		48751.7	509170	48997.7	17216		48745.5	288372	48999.6	18435
48135.4	97390	48359	28678	48981.9	69176		48797.4	470315	43884.1	538288		48758.5	115731	49003	27750		48752.8	195773	49009.7	159595
48140	44404	48365.1	76777	48993.1	37171		48811.3	191449	43890.3	456200		48764.4	95813	49009.9	123380		48771.1	438197	49015.4	44276
48147.6	152892	48372.9	74353	49000.6	94014		48815.6	103393	43901.4	2333476		48768.8	90909	49023.2	164642		48794	738366	49024.4	64301
48154.6	75646	48380.8	152406	49010	13631		48823.1	160025	43910.9	494249		48780.4	511131	49035.9	374865		48812.2	216673	49038.4	490337
48160.8	68300	48389.4	145837	49015.5	136924		48827.8	94813	43921.1	147670		48798.6	228154	49041.3	62412		48820.2	263214	49052.7	470733
48167.7	104879	48393.9	278960	49026.6	73407		48834.4	168305	43935.1	495385		48807.6	216402	49050.3	471911		48827.8	229457	49059.6	220375
48172.9	96063	48399	54939	49035.8	333718		48839.7	97776	43950.4	27669		48814.6	173265	49065.5	411343		48833.7	176328	49070	729831
48179.7	75098	48407.6	151044	49046.2	198418		48858.7	969838	43956.3	28684		48823.8	314933	49073	118732		48843.3	152148	49082.6	300617
48191.5	104346	48416.1	100697	49052.5	248273		48872.3	1148908	43960.9	21729		48832.4	97055	49081.9	62443		48849.4	261538	49093.9	53504
48197.3	88691	48433.8	281075	49065.5	421354		48891	526818	43965.9	15993		48837.3	179428	49089.3	68126		48859.2	725332	49112.6	279795
48208.5	392697	48438.7	113668	49077.7	175323		48906.9	290691	43974.2	101810		48845.3	358695	49099	38448		48874.8	2042536	49125.2	86779
48216.1	323291	48445.2	124032	49095.3	219361		48917.7	410758	43979.7	96288		48863.4	1533569	49108.7	67139		48907.9	1382660	49133.5	95887
48222.4	1118636	48454.3	185730	49101.2	131752		48926	179756	43985	55157		48876.3	770099	49117.4	114958		48935.7	1077866	49144.7	50958
48228.5	4728906	48463.6	222888	49112.5	72085		48932.6	366865	43998.2	142407		48885.8	631634	49124.8	47420		48954.4	96730	49152.1	47077
48240	183844	48471.8	120347	49120.2	168091		48937.5	376790	44006.4	77066		48894	283966	49132.2	117120		48962.9	390156	49165.5	55186
48246.3	97739	48480	1665367	49130.2	48284		48962.8	920525	44010.9	133729		48900.6	401099	49142.9	35346		48973.2	446348	49174.5	30505
48251.7	92227	48485	930139	49138.1	94321		48982.9	486067	44017.4	199456		48910.7	783251	49147.5	21310		48986.4	577396	49179.8	227828
48256.9	49767	48499.2	36579900	49146.6	36759		48998.2	247953	44027.7	586316		48922.5	103736	49155.4	15820		49007	570648	49186.8	45505
48268	289304	48517.1	3564842	49151.6	35009		49003.8	191964	44035.3	896414		48927	158962	49166.3	46085		49017.4	187391	49194	51319
48280.7	65205	48522.5	2108038	49157.4	45966		49009.3	143618	44043.2	947612		48931.7	366382	49173.6	43833		49021.8	122465	49201.3	66739
48287	67159	48533.6	938334	49163.9	14749		49019.2	284686	44051.8	135708		48942	289549	49185.6	71817		49036.9	1055405	49208.2	77298
48294	210486	48539.9	1510870	49174.6	81261		49031.1	354166	44058.9	213500		48955.9	558060	49192.5	25596		49051	2920130	49218.9	81329
48312.4	34263	48546.4	595217	49192.4	84752		49050.2	1360619	44066.4	124017		48972.5	229609	49198.2	112283		49104.7	351332	49228.3	33800
48326.1	86938	48552.2	353121	49204.9	238139		49067.4	532662	44079.6	120173		48981.5	240399	49216.4	154476		49121.8	172537	49236.6	53470
48335.8	23765	48558	286282	49224.1	264002		49074.4	688273	44084	24513		48990.6	241479	49224	66120		49131.8	49033	49242	2909
48346	118085	48562.8	194862	49240.5	45205		49088.1	116858	44088.5	33031		48998	248298	49233.1	64667		49140.3	153570	49246.8	58925
48351	29238	48571.9	115000	49249.4	335338		49095.3	315354	44095.3	19711		49008.7	323774	49238.8	9773		49152.4	28575	49253.6	203823
48357.9	54015	48581	280133	49260.5	109166		49113.9	615636	44100.2	30527		49013.8	180726	49254.3	254137		49163.6	186111	49261.6	266590
48373	2692901	48595.7	944990	49269.4	229010		49126	148804	44117.5	129658		49037.1	1009672	49267.2	271013		49175.6	185851	49270.9	17999
48378.3	1712246	48607.2	175346	49282.8	34180		49134.2	378224	44128	29240		49052.6	1275146	49274	8720		49184.3	97761	49284	97280
48390.2	26996000	48617.4	274223	49291.9	91299		49150.1	228739	44133.9	49557		49069	906231	49285.8	59866		49194	107267	49298.8	57392
48405.1	1102600	48626.2	209760	49296.9	41836		49159.5	274693	44142.7	25368		49082.2	182069	49299.6	14644		49200	17655	49309	49634
48413.9	379666	48633.8	183080	49302.5	11004		49184.6	400433	44148.4	50721		49091.2	69587	49308.3	84302		49207.5	118581	49313.9	73580
48419.8	251527	48641.1	247028	49311.4	76433		49201.5	152810	44158.4	181759		49098.1	266281	49322.6	3525		49217.6	53880	49324.8	54208
48425.3	268770	48649.1	175902	49329.1	64375		49209.3	77995	44163.4	212779		49104.8	84030	49332.5	120094		49233	203809	49332	65503
48430.6	479001	48658	78640	49334.6	75616		49213.7	69161	44174.5	526350		49111.8	308157	49339.7	15456		49247	201998	49341.6	22156
48435.9	314107	48663.1	61511	49347	14571		49219.3	48401	44184.5	1951695		49121.7	106626	49349.1	22930		49255.8	265761	49351.6	29711
48446.5	388624	48668.3	55448	49355	58808		49241.9	288476	44193.3	251755		49134.7	129654	49354.3	37176		49267.1	166202	49361	2623
48461.5	115803	48676.8	74312	49363.2	14680		49250.5	325200	44198.4	32727		49146.9	23395	49367.6	161454		49281.1	37620	49367.3	145300
48467.7	182496	48681.9	51777	49373.3	59788		49261.8	611092	44203.2	104849		49156	84339	49375	11181		49289.1	125785	49375.5	23790
48474.5	53273	48686.9	57721	49381.5	33221		49300.8	72202	44209	115020		49162.9	63343	49383.4	64017		49302.1	83469	49382.7	113223
48484.4	545535	48697	123695	49387.3	70966		49305.7	32212	44217.8	56547		49169.8	101436	49391.2	84654		49312.1	46211	49391.4	40651
48498.3	6758946	48704.3	73649	49392.3	162219		49311.4	73257	44224.9	30474		49174.8	96991	49402.2	11819		49328.6	203756	49396.3	17076
48506	765880	48717.9	240260	49408.1	138590		49327.3	71627	44235.8	8131		49195.5	378578	49410.4	89792		49346.2	149065	49404.9	97138
48512.6	226989	48727.1	218856	49423.6	253474		49334	117795	44240.9	35848		49221.9	123336	49417.1	31380		49361.1	17446	49412.6	23312
48519.7	227555	48739.4	415688	49434.8	122311		49347	132400	44247.8	63164		49230.6	105384	49426.6	206681		49367.3	32465	49421.7	141922
48532.9	195897	48753.8	139158	49442.5	63350		49355	31192	44255.8	5901		49236.5	58505	49436.4	29126		49371.5	8363	49432	25807
48539.1	106693	48760.3	331364	49451.8	4717		49359.7	32280	44265	29790		49244	111115	49440.9	65680		49379	50087	49439	134495
48544.7	144932	48765.8	266543	49458.5	35859		49365.5	37006	44294.6	437731		49250.4	137083	49453.2	17809		49388.7	11838	49451.9	5974
48550.4	135152	48771.7	328437	49462.8	38528		49370.1	72168	44300.4	422495		49257	110691	49460.8	29380		49393.8	19164	49461.8	42928
48562.2	109220	48781	275852	49471.4	48737		49386.2	132691	44305.1	354033		49264	208810	49473.4	46757		49410.2	89012	49471.3	64105
48573.8	90787	48791.2	130096	49477.9	9498		49410.9	104960	44310.2	434122		49278.2	51916	49480.8	12923		49422.9	111100	49481.7	35744
48580.9	27215	48798.2	135831	49483.3	18056		49420.2	137806	44315.6	671310		49284.2	31081	49485.7	10860		49433.2	37527	49493.5	264922
48588.1	58532	48806	181023	49492.7	92487		49436.6	185533	44320.7	569793		49291.1	56919	49491.3	137101		49445.3	150471	49502.4	17274
48595	73941	48814.4	81212	49500	30110		49443.7	249320	44325.7	613393		49301.5	133547	49496.3	60954		49458.1	22479	49513.6	2211589
48600.9	117123	48821.7	136668	49511.1	327144		49453.2	88453	44331.9	855205		49329	172833	49513.3	1209260		49464.1	50470	49520	7277
48610.1	169976	48827.2	88757	49516	93726		49463.5	163482	44341.9	182196		49348.6	168860	49530.6	531632		49468.7	28536	49531.4	537703
48617.7	119398	48836.5	155502	49525.6	216907		49473.1	42926	44370.1	112900		49359.2	40942	49546.1	219431		49475.7	29032	49540.3	144813
48626.5	68869	48843.9	160515	49531.5	115415		49480	32540	44378.2	96004		49365.2	25641	49563.8	69397		49491.9	359093	49546.1	99169
48636	294973	48851.3	172844	49536.9	96606		49489.8	35112	44388	40046		49375	27159	49573	33540		49513	3395246	49551.5	89162
48647.8	152166	48858.2	151994	49546.4	12001		49495.7	39206	44394.7	46261		49384.7	28861	49581.8	32236		49534.5	305326	49563.7	100093
48659.7	70821	48862.9	416610	49555.4	34513		49501.7	65526	44402.3	42248		49394.7	31708	49592	55101		49551	127108	49578.4	23888
48666.8	86337	48867.5	480136	49563.1	118081		49513.3	702359	44407.9	26208		49407.4	32279	49601.7	50831		49571.5	30199	49585.5	3733
48672.8	80296	48873.1	507023	49571.1	690		49521.9	78057	44416.2	60537		49418.7	164960	49620.7	163516		49599.5	48196	49590.4	10645
48678.1	64275	48878.6	461165	49582.7	33679		49528.2	71781	44421.9	16165		49433	17099	49627	7791		49610.1	47867	49604.8	59324
48683.1	47178	48887	369788	49588	7419		49533.4	91081	44426.9	81763		49439.2	48922	49637.7	97529		49620.6	58397	49614.2	200197
48688.8	193529	48896.3	190237	49596.1	7355		49540.2	42300	44432.2	101122		49447.6	72162	49656.5	259932		49626	32153	49625	64477
48698.3	67215	48905.2	167111	49601.4	29390		49546.8	26592	44437.7	309895		49457.9	106656	49665.6	3225		49630.9	28810	49630.6	20826
48704.3	143809	48911.9	211147	49606.3	28515		49552.8	26857	44445.4	290088		49470.3	33498	49675.5	3033903		49638.8	122381	49637.7	112801
48711.2	278778	48918.5	120578	49610.5	16624		49557.6	44751	44450.8	163857		49479.4	78481	49683.1	3517		49657.9	1384750	49645.3	1533
48726.8	245362	48923.9	136611	49616.1	130143		49562.7	17295	44456.3	138596		49487.1	43199	49693.7	784644		49672.4	7886358	49656.9	684391
48737.2	131984	48929.5	123477	49629.6	92696		49569.3	23343	44461	213865		49509.3	2820875	49710.5	269783		49676.9	7087622	49664.9	29916
48744.3	243857	48935.3	355558	49636.9	56929		49574.2	34406	44466.5	169615		49513.5	3539463	49714.6	296006		49685	3291465	49675.6	6364375
48753	130521	48941.4	181871	49646	365		49579	8363	44471.8	88562		49521.6	1700449	49722.2	151975		49705.7	532390	49686.1	48786
48757.8	169256	48947.4	174820	49656.9	166050		49584	27738	44477	45178		49547.5	117560	49729.7	27309		49717.9	259202	49694.1	1460265
48767.7	121410	48955.6	180855	49665.7	18660		49603.1	132199	44487	278072		49557.3	111518	49736.1	167754		49731.1	9749	49711.5	709372
48773.3	197922	48961.4	107877	49674.8	796506		49613.3	129046	44506.6	98919		49572.6	6406	49750.2	26441		49737.3	14428	49719	418411
48779	140982	48966.8	180293	49683.8	35314		49620.8	69887	44513.9	9198		49580.2	25217	49756	20826		49746.1	9792	49730.3	64975
48786.6	124645	48973.3	267668	49691.8	365414		49626.2	61456	44519.7	57411		49596.5	18415	49761.3	21871		49755.2	24940	49740.8	146125
48796.5	302699	48980.8	155138	49707.8	376570		49636.1	175610	44529.5	111374		49604.4	10396	49773.2	37062		49768.3	2255	49752.4	10656
48813.5	423757	48986.1	117738	49723.7	289092		49656.5	321139	44550	90156		49615.8	124465	49782.5	63476		49774.1	12113	49758.2	67340
48826.7	140381	48990.7	160879	49730.7	44443		49663	153971	44557.6	25088		49625.9	60072	49790.1	33018		49778.6	5307	49771	5957
48835	187580	48995.6	163040	49736.4	15262		49675.1	4930794	44568.8	313135		49634.4	100782	49798.9	36851		49787.9	9427	49778.6	28362
48839.4	157127	49001.2	267766	49740.6	22594		49685	1230958	44579.5	136117		49646	87472	49810.7	1400		49802	28990	49784.6	20781
48846.3	247667	49010.6	372313	49747.4	19178		49715.4	129198	44584.4	177053		49656.9	1400786	49818.7	717274		49826	6166117	49798.1	33905
48855.8	225909	49015.9	139663	49755.2	31869		49725.4	120787	44589.6	331575		49674.9	20288700	49828.6	5327		49837.2	39987800	49806.3	22024
48870.1	939357	49020.8	227515	49761.9	23137		49736.2	61852	44594.9	97517		49691.5	2111214	49837.9	8167310		49846.6	11424600	49819.3	1627071
48883.1	188637	49026.2	313149	49767	4087		49743.5	15815	44607.1	114410		49702	484248	49847.8	3616		49859.6	4047611	49827.9	29970
48889.2	133168	49032.1	388282	49776	14682		49749.6	20373	44613.1	77505		49713	513196	49856.6	2315357		49874.6	3587641	49837.9	18371400
48896.2	229944	49036.9	296161	49783.8	3399		49756.5	20936	44619.4	97590		49719	287357	49875.7	1241999		49895.7	75704	49856.3	5175349
48903.4	217782	49046.3	563817	49789	15941		49762.5	26469	44634	32006		49730.1	12386	49892.7	274401		49906.1	23470	49876.4	2690712
48910.5	305730	49052.1	449599	49797	108427		49775.8	36485	44646	73137		49735.1	17407	49902.4	25322		49913.9	22847	49887.1	139264
48920.7	128101	49057.2	546878	49813.5	29041		49784.6	11347	44654.8	18691		49739.8	12931	49908	6661		49923.7	10607	49892.6	95220
48929.7	181602	49062.5	624539	49818.8	425491		49794.8	46211	44660	36257		49746.9	17903	49914.5	78208		49929.4	7154	49897.5	269205
48941.4	515029	49068	896153	49826.8	48693		49808	61712	44672.6	56995		49752.6	9939	49920	22985		49935.9	18544	49905.4	28309
48952.2	159113	49072.9	720539	49837.7	3484921		49820.9	1134904	44679.3	95533		49760	18262	49927.4	12093		49947.3	20814	49915.8	143486
48957.1	191626	49078.5	808878	49857.2	1340522		49837.2	22388000	44686	58318		49770.3	17323	49938.1	129849		49957.1	13108	49926	2019
48964.8	58223	49085	254202	49876.2	667517		49859.9	1551697	44697.4	10472		49783	4751	49946.5	8038		49968	78933	49933.6	32335
48970.5	85027	49090.7	840369	49887.4	59565		49875.5	877875	44708.3	123481		49796.9	21274	49952	3418		49986	9229950	49939.1	47175
48976.7	176730	49097.6	752006	49893.6	54777		49897.9	20692	44720.8	443924		49808	129085	49958.8	96708		49999.1	72594200	49943.6	35021
48981.8	191153	49110	1413959	49899.2	72009		49903.8	24341	44730	384087		49820.6	4282391	49970.8	25045		50013	14725700	49949	20132
48987.7	238108	49121.3	266689	49905.1	3455		49911.9	24508	44738.8	496207		49837.1	46295100	49980.9	1436330		50030	1353095	49960.6	118475
48994.1	216822	49127.7	292186	49912.2	58532		49917.5	15486	44750.5	180655		49847	7978229	49988.8	887		50038.6	6016367	49968	2573
49000.6	232598	49133.5	523578	49920.1	22887		49926.1	33222	44761.1	101509		49855.5	7406367	49999.6	10630000		50054.7	326978	49981.5	3178915
49006.4	243533	49138.8	231181	49926	3776		49937	17743	44766.4	225854		49877	2996751	50018.2	2726742		50063.6	86334	49992.2	26494
49014	336104	49147	139986	49939.5	68853		49948.4	38956	44782.5	68387		49889.6	114101	50028.5	45239		50075.7	97368	49999.9	24837400
49021.8	381932	49152	100541	49953	4294		49969.7	66126	44791.9	118033		49896.6	51123	50037.7	814735		50096.9	36050	50018.5	6379835
49029	293815	49157	61025	49959.3	85001		49982.1	2557028	44799.7	28971		49902.2	26025	50045.2	111574		50105.6	33733	50038.4	2238003
49035.5	351266	49162.5	244515	49968.8	41200		49999	37688900	44805	38261		49912.3	26305	50053.2	145104		50114.5	46706	50046.2	626976
49045.3	240902	49169.8	1288195	49980.7	861597		50012.1	3525968	44811.1	62952		49917.8	26618	50060	110059		50129.5	368596	50058.5	166301
49053.1	401101	49180.6	580856	49988.6	21221		50018.2	4143843	44825.9	90606		49930.2	21122	50067.9	72499		50143.6	5839408	50064	215845
49059	74342	49187.1	392217	49999.5	4800927		50025	1930999	44837.9	72255		49935.8	14878	50081	91750		50161.3	64501600	50071.6	59502
49064.5	328366	49193.4	332653	50007.6	60963		50038.7	2711498	44844.2	93182		49945.8	11249	50089.5	9998		50178	8132266	50080.4	198335
49078.5	979532	49197.9	526440	50018	1394153		50049.8	413616	44862.8	329584		49950.2	8102	50100.9	109939		50190.9	1603233	50091.6	22811
49087.2	549477	49202.8	362297	50031.3	233817		50059.2	61903	44871	482810		49963.1	55587	50116.4	29539		50201.2	4111702	50100.5	116798
49093.6	547762	49212.1	207011	50045.1	380080		50066.8	112862	44878.1	253934		49981.9	6785170	50125.2	315356		50211.9	828200	50106	50119
49103	389944	49216.7	114391	50061.1	110720		50076.3	101323	44886	247152		49999.2	73055900	50133	19640		50220.8	378627	50114	23733
49112.7	202515	49222.9	114825	50067	33659		50109.9	151754	44893.3	120373		50015.6	13118500	50142.6	895146		50236.4	73682	50121.5	89938
49118.5	193377	49230	130546	50075.8	67762		50118	54181	44899.4	28974		50037.9	5524682	50153	11653		50250.7	81128	50126.3	245637
49123.8	173556	49236.4	200431	50089.2	24025		50124.1	74785	44906.7	54240		50059.4	121858	50161.9	7146765		50260.3	73839	50143.6	2322145
49131.6	184297	49241.4	581051	50094.8	26924		50144.2	2604914	44922.3	12476		50071.9	26660	50173	104510		50268.5	77182	50152.5	21608
49141.1	978643	49250.1	676253	50108.2	65344		50161.3	37609500	44926.9	19544		50080.9	57077	50180.8	1388436		50297.9	274351	50162	17027100
49152.8	345646	49259.4	853641	50117.8	10912		50176.7	6687194	44934	61581		50089.9	33980	50190.5	14766		50306	79060	50170.4	29056
49159.4	274564	49268.5	370612	50123.7	209568		50200.2	2526848	44940.2	18525		50097	48617	50200	628476		50315.9	2515277	50180.9	3730105
49165.4	472209	49275.1	133499	50138	31829		50211.6	645344	44947.2	24532		50105.3	48044	50214.6	115875		50330.1	320359	50201.7	1771929
49171.1	207883	49286.1	185626	50142.5	268514		50232	76056	44952.8	11697		50119.7	227304	50221.1	71721		50338.5	108469	50212	43561
49176.6	251556	49296.6	156427	50151.8	20072		50240.1	61327	44958.8	5794		50130.3	280268	50226.2	76636		50349	82265	50223.7	348581
49181.9	360260	49305.6	96908	50161.6	2357929		50245	29081	44963.9	31498		50145.2	6618824	50236.4	31424		50356.7	305753	50236.5	75265
49186.6	208118	49312.6	96798	50169.5	24072		50258.2	154577	44968.7	18778		50161.3	55480300	50240.8	54944		50362.9	216215	50241	74590
49193.2	294716	49318.8	112642	50179.8	433551		50268	48976	44974.5	60724		50181.6	6653741	50256.5	63186		50371.8	91133	50253	15113
49202.9	407494	49328.5	309576	50184.9	156332		50276.2	38356	44983.9	40057		50201.2	2955390	50263.4	90934		50386.3	43745	50260.1	119047
49210.2	373713	49334.2	240241	50196	183961		50292.1	79463	44994	83734		50215	285174	50273.2	80901		50395.9	142343	50267.1	26366
49215.8	272621	49339.9	160773	50203.4	78371		50305.9	135914	45003.6	83313		50223.3	125162	50283.1	65901		50412	31312	50274.5	144456
49220.8	285031	49345.5	149336	50211.9	92557		50315.9	619935	45009.1	253837		50227.8	74143	50298.3	219603		50421.9	142469	50280.2	22296
49228.8	440160	49350.8	360836	50221.5	34796		50332.7	215603	45014.8	254742		50234.6	104748	50315.3	584289		50432.6	157517	50296.6	330310
49237.6	503222	49356.6	209983	50227.9	24299		50339.5	53816	45019.9	275158		50252.4	90641	50327.2	67152		50448.4	49560	50303.7	17120
49247.4	899585	49365	372776	50234.1	24168		50346.3	39466	45025.1	198651		50262	25908	50334.8	82517		50460.2	19388	50308	9258
49257.4	378321	49370.7	299366	50245.5	51708		50355.8	282383	45029.5	43471		50274.4	67639	50354	100287		50468.8	22630	50316	1601084
49263.5	379620	49376.3	116965	50256.7	47792		50367	39285	45037.1	158280		50279	44094	50370.9	88670		50476.3	41563	50325.7	68350
49268.9	322202	49382.2	127211	50267	19414		50372.9	34326	45046.1	86371		50291.6	154400	50382.5	27238		50492.8	31165	50333.3	265400
49277.6	332519	49391.4	222300	50274.2	74072		50383.8	61225	45051.8	48247		50300	83300	50391.1	39676		50503.7	21992	50347.8	32956
49286.6	485027	49396.8	221687	50283	52821		50393	25820	45056.9	31237		50316.5	3323156	50399.4	23377		50513.7	77632	50358	160665
49294.5	262520	49409	266674	50289.5	193923		50402	64398	45063.2	66490		50344.3	81846	50408	65780		50519.9	60966	50371.1	3175
49300.7	303081	49419.5	103849	50305.9	1279632		50407.5	41171	45072.3	66160		50356.7	523898	50414.4	8524		50530.9	161396	50380.3	65928
49305.9	167701	49423.7	82436	50323.8	7003159		50420.2	135485	45079.6	28691		50365.8	193809	50425	34975		50543.6	36173	50392	7018
49311.5	130525	49429	196963	50342.2	2255378		50429.5	101574	45084.4	21604		50374.7	57681	50430.7	109523		50557.1	69270	50399.4	78408
49322.1	284085	49434.1	118252	50361.7	1039723		50438.1	125685	45091	70186		50385.3	91970	50437.7	204985		50568.3	67040	50408.6	42140
49330.4	199787	49439.1	83502	50380.3	198255		50453.6	89160	45101.8	5033		50394.3	36354	50452.4	21344		50577.5	20403	50420.3	42350
49338.5	279011	49445.1	140973	50394.3	88416		50469.1	27052	45111.1	113428		50399.8	142265	50457.6	16707		50584.2	14471	50432.1	332993
49351	292292	49452.6	153725	50399.9	20948		50481.1	37916	45120.2	44243		50418.9	177283	50471.7	30114		50589.3	22210	50451.4	66003
49356.7	137892	49458.4	51268	50410.3	27980		50487	29439	45125.6	44995		50431.5	124848	50481.4	8852		50596.3	68439	50469	47008
49362.8	180535	49464	86478	50414.8	58842		50497.7	48216	45136.8	35171		50438	106592	50490	31941		50603.4	41514	50487.3	39636
49370.1	251142	49469.5	87822	50432.5	356441		50510	123818	45143.5	13843		50455.1	29155	50506.5	49715		50621.6	112935	50501.5	35335
49376.2	171513	49479.4	188980	50450.1	8129		50519.2	49907	45157.3	276719		50460.9	18882	50512.5	6873		50636.6	87359	50510.5	5172
49383.1	396757	49487.7	77931	50455.6	14267		50523.9	70224	45163.4	255644		50469.6	39274	50525.2	207013		50646.7	709567	50516.5	17766
49391	245394	49496.1	245466	50463.3	9527		50533.3	148724	45170	96119		50481.6	10243	50534	7271		50654	296122	50523.7	140248
49398.8	166733	49512.2	2287390	50468.9	6918		50542.5	56156	45178.6	187149		50492.5	33054	50543.6	43264		50677.2	69431	50528.6	43266
49407.5	250564	49518	524173	50476	8347		50548.2	34748	45186.8	186259		50498.7	34888	50553.3	9318		50688.2	38455	50534.7	14743
49412.7	120331	49522.6	428791	50481.2	3744		50554.9	21764	45196.9	115720		50505.3	10431	50558.7	10534		50694.1	62892	50544.8	70918
49417.6	57087	49527.5	418044	50487.8	12589		50565	74662	45201.7	105151		50513.1	56893	50566.4	27973		50706.7	87434	50553.3	14331
49424.2	102984	49532.6	231507	50496.1	24732		50579	72188	45206.8	33042		50523	133801	50575.4	22289		50715.7	47791	50562.7	100046
49432.1	115251	49540.1	226871	50510.3	19192		50586.9	53293	45211.9	41600		50533.1	34625	50581.6	41165		50727.3	255114	50572.9	16105
49437.2	86385	49548.7	246954	50518.3	14856		50594.4	99111	45217.9	56018		50541.4	26339	50594.4	30680		50748.1	112731	50582.4	56016
49442.9	126219	49558.5	49567	50524.4	158818		50602.5	55483	45229.2	29382		50546.3	21335	50600.6	138017		50759.6	90896	50587	20359
49450.2	110906	49563.7	40948	50531.7	23322		50607.1	53649	45242.4	98521		50562.7	142374	50617.2	84816		50765.1	62938	50598.9	84906
49457.8	67484	49569.8	41491	50541.5	56690		50616.1	128443	45268	175498		50581.1	22400	50633.2	132573		50771	116811	50610.6	59715
49467.9	219580	49576.2	71819	50549.9	65387		50632.8	55743	45273.3	55628		50599.6	149313	50650.2	353216		50775.9	53795	50617.1	57648
49476.4	148472	49586.2	30999	50558.6	5431		50640	106814	45283.9	266719		50615.9	32249	50658.9	11673		50780.9	67718	50630.8	159206
49483.3	94023	49593.4	33215	50566.1	80372		50648.1	402591	45296.9	144764		50635.2	183533	50667.1	48030		50797.3	108189	50640	255
49492	132976	49602.3	68135	50581.8	14751		50653.7	169406	45303.8	224058		50646.8	900613	50684.3	84655		50815	287563	50648.6	716205
49499	74679	49611.1	137538	50589.1	22694		50668.3	126190	45315.7	149308		50663.1	122904	50696.4	96428		50828	977262	50656	10272
49504	117423	49617.4	195993	50598.2	50521		50676.3	122046	45324.6	83789		50672.7	44220	50711.2	53447		50840.7	620049	50662.2	39414
49514.2	753928	49623.4	106726	50604.3	123881		50692.7	186227	45335.7	66365		50680	50236	50727.9	101930		50851.5	53310	50667.4	157616
49526.4	121895	49629.2	107967	50611.3	28721		50708.9	66532	45348.8	200979		50686.6	46154	50734.5	35553		50856.3	67431	50677.6	22398
49540.3	280603	49637.8	158121	50615.5	27449		50721.4	90273	45360.1	47078		50691.2	48186	50744.1	61476		50865.2	133998	50686.4	69745
49545.4	336344	49648.4	137726	50626.5	28706		50731.5	51238	45370.5	37536		50702.1	43109	50763.6	35721		50876	37930	50695.4	42009
49551.5	287536	49657.5	1700343	50634.2	29978		50737.7	38973	45377.4	41375		50707.3	36050	50770.4	37689		50881	131318	50709	74866
49560.8	674163	49661.5	1132362	50648	230197		50746.2	74591	45387.1	98613		50712.3	30565	50777.5	27459		50887.9	57360	50724.9	155539
49570.9	139036	49674.7	15758300	50662.7	124665		50759.9	115160	45399	52377		50717.2	30476	50785.7	27848		50895	140882	50734.9	9480
49585.4	60250	49679.5	8184419	50668.8	60815		50771.6	198167	45404	166583		50723.9	120561	50797.7	7734		50905	105911	50741	21998
49595.3	141231	49689	3352743	50673.6	53198		50780.2	34271	45409.3	18095		50733.1	115454	50806.8	27093		50911.1	36564	50749	46415
49604.3	43065	49698.4	1263779	50683.1	125252		50784.8	55230	45417.3	93480		50744	80616	50815.1	100095		50915.7	20023	50759.5	4301
49612.4	83895	49703.7	924322	50692.3	96701		50792.6	97325	45428.8	113581		50758.2	125803	50830.2	622689		50925.6	53346	50770.6	138371
49617.6	72929	49711.5	1330938	50698.8	79607		50807.1	38295	45435.4	19118		50763	84359	50838.3	24517		50933.3	22197	50777.8	19424
49627.2	150421	49720.7	900265	50703.8	19781		50814.9	316956	45439.7	95100		50767.5	53246	50846.7	98272		50939.9	97061	50793.3	17998
49651.2	228904	49728.7	254516	50709.7	52251		50830.3	489555	45444.9	196112		50776.6	290380	50856.3	71239		50948.5	72000	50798	13086
49656.8	555156	49735	263452	50715.3	105395		50838	188391	45451.9	287647		50789	33912	50863	14670		50954.7	98061	50803.1	124341
49674.9	6676968	49742.3	164088	50722.5	19452		50842.8	281011	45463.8	53229		50793.6	37603	50871.3	29349		50960.1	127187	50811.3	81198
49684.2	727378	49752	47496	50728	90668		50859	142702	45469.3	70908		50807.8	221243	50878.5	9007		50967.5	191262	50821.3	315724
49689.1	392446	49759.1	79658	50738.1	19206		50865	49467	45477.8	42916		50822.4	599426	50891.5	51161		50974.8	148367	50830	230187
49694.8	334804	49775.7	35806	50745.8	40425		50873.5	77702	45483.1	47085		50831.1	581631	50897.9	45629		50981.9	127086	50834.9	820180
49700.9	454649	49784.6	21229	50751	19268		50880.7	115688	45497.1	82059		50839.7	594969	50907	1881		50994.9	516745	50849.8	127560
49708.5	1958882	49790.2	6640	50757.3	8443		50888.1	36723	45502.9	107270		50853.4	125335	50915.6	31407		51002.3	270306	50857.5	109287
49714.6	1771046	49796.2	35261	50762	40434		50896	128188	45508	34525		50859.6	78462	50927.8	50233		51007.7	249703	50868	25512
49726.5	443430	49801.5	45809	50771.5	6862		50904.6	163001	45514.1	66894		50864.9	52307	50936.2	34888		51019.7	221289	50873.3	19099
49732.1	205296	49806.3	67045	50778.1	63436		50919.4	142637	45524.4	34252		50875.2	109982	50948.4	55951		51032.8	803751	50878.1	38525
49739.7	221425	49817.2	3124914	50800.3	17056		50925.6	100425	45534.4	112300		50880.5	86095	50957.8	66485		51053.5	262905	50887.4	20019
49750	42698	49822.6	4058054	50805.8	22843		50932.6	104832	45540.9	36783		50892.5	144129	50969.6	73989		51068.4	531899	50894.9	52625
49755.9	46913	49837.7	71676000	50815	107411		50948.9	283932	45546.8	64102		50896.6	43372	50981.2	2236		51080.5	201179	50900.7	13329
49764.2	49162	49854.3	7269275	50825.1	197381		50972.5	637755	45554	29351		50903.3	93773	50987.9	52706		51098.8	470794	50905.6	25713
49770.6	52083	49859.2	5659156	50831.1	364908		50989	139542	45560.2	11550		50909	10147	51002.2	416075		51107.7	181506	50911.5	30964
49777.6	42150	49863.9	3228181	50841	40411		50997.2	356157	45565.4	63684		50913.9	57325	51017.3	183623		51117.3	424671	50924.7	34168
49783.6	30355	49869.2	2009522	50845.7	64399		51004.3	448517	45572.4	105559		50920.8	31107	51027.4	47097		51136	731689	50931.2	3579
49790.4	39720	49874.7	2710934	50859.5	39468		51016	536740	45581.7	216502		50927.2	90191	51038.7	71966		51151.3	165816	50944.4	81148
49797	53117	49879.6	2969727	50865	54308		51028.1	240486	45593.3	192272		50932.2	55876	51046.6	93933		51163.6	366776	50955.5	12427
49804	44173	49896.5	320366	50875.7	112428		51032.8	165046	45599	57639		50937	49312	51055.6	18269		51172.5	125787	50961.3	91681
49811.7	147391	49914	60609	50889.5	24211		51038.6	349704	45606.4	177472		50944.9	129747	51063.6	16444		51189.8	1391143	50976.1	58015
49817	1213173	49919.9	56436	50901	35465		51047.3	157039	45615.2	53618		50950.3	145159	51071.9	96808		51209.2	1607263	50985.9	12637
49823	1593786	49924.4	36490	50910.4	26334		51055.8	280670	45623.9	77993		50954.6	88289	51079.6	8873		51230.9	320615	50999.9	560011
49837.2	34572600	49931	44589	50920.3	16830		51067.2	428854	45630.3	79935		50962.7	191979	51086	39634		51241.5	524368	51010.7	229409
49849.6	2200848	49937.8	38445	50929.4	6180		51083.7	292326	45638.5	38629		50969.1	173464	51094.3	76746		51252	298269	51021.8	500204
49854.5	1757538	49944.2	44841	50938.1	27256		51091.8	129985	45644.7	95808		50978.3	318613	51102.7	109757		51257.5	106487	51030.4	43978
49860.1	1343318	49950.6	32756	50945.2	26564		51096.7	139402	45653.9	95832		50993.1	248208	51120.1	2728		51267	145165	51044.3	112139
49871	6062831	49956.4	17042	50954.5	12445		51105.8	335700	45666.7	13510		50999.3	325649	51128.1	34064		51274.2	208494	51061.2	9775
49877.5	1701013	49962	55981	50964.4	54865		51113.4	132842	45673.2	71446		51006.8	172495	51133.4	12249		51288.9	604837	51066	1090
49882.5	922358	49969.2	38463	50969	4526		51119.2	279785	45679	8885		51011.9	176789	51138.6	26111		51305.3	1581375	51073.4	9305
49887.7	672722	49979	3912299	50981.2	53163		51126.7	107344	45687	348708		51017.2	254690	51149.8	16194		51323	1131163	51084.5	35403
49900.2	59434	49983.7	6724237	50987.8	21298		51134.8	369087	45694.7	106840		51026	277061	51161.8	18458		51339.3	127222	51095.4	51439
49905.5	46076	49999.6	103556000	50994.1	226584		51142	141136	45699.6	31719		51033.7	91376	51171.8	10896		51348.8	559540	51099.5	77814
49911.1	77450	50017.3	9141420	51007.9	320455		51157.2	484168	45705	92465		51039	136045	51176.6	22843		51362.9	835731	51107.7	73631
49916	77182	50022.1	6708158	51021.9	227985		51166.9	161541	45715	59308		51044.7	172607	51184.5	313344		51390.6	504513	51114.7	25352
49921.6	29154	50027	3854896	51034.9	45747		51178.8	745364	45722.7	213294		51057	275709	51190.6	47303		51416.8	316442	51128.7	37263
49934.7	89642	50032.5	3031416	51047.1	93360		51191.8	1068120	45732.5	231134		51064.8	184927	51202.8	499483		51425.8	96847	51140.1	22527
49946.5	50796	50039	7194765	51057.6	41615		51206.5	270835	45740.9	670594		51072	418957	51215.3	85145		51437.8	481239	51150	77118
49955.9	13528	50052.1	591788	51064.6	22074		51213.1	368388	45752.8	79404		51090.4	276226	51222.1	20500		51452.4	363955	51158.4	17961
49962.2	33704	50057	249803	51070	65814		51220.3	204273	45765.4	126465		51098.7	108971	51233.7	71945		51461.7	251714	51163.9	20525
49968.1	62651	50063	59664	51078.5	50387		51227.5	486302	45778.9	55960		51103.7	139896	51241.3	45633		51474	374832	51170.2	8826
49983.1	6227015	50068	99037	51082.6	57050		51240	317854	45784.6	78257		51109.7	255301	51250.2	129527		51493.2	262198	51176.9	116291
49999.2	69672900	50074.2	98692	51093.5	127960		51247.3	162435	45793	52871		51115.4	182157	51256.2	156854		51502	89804	51185.3	337284
50016.5	5650891	50079.4	48318	51102.4	17296		51252.5	171002	45798.6	16724		51121.2	145201	51266.4	200475		51506.7	80109	51198	48424
50033.4	3662116	50085.4	97055	51108.2	68123		51261.6	134660	45809.1	100368		51126	123193	51284.8	10648		51519.1	337393	51203.6	501437
50039.2	4352846	50091.8	87154	51122.8	30266		51269	217550	45814.5	106260		51130.6	135973	51291.2	10917		51536	240814	51209.2	170914
50046.9	3277210	50104.4	92414	51131.4	25097		51281.3	337684	45823.1	28040		51136	227806	51297.8	74230		51548.1	159316	51214.5	29575
50060.6	58657	50110.9	61023	51141.2	21411		51286	175997	45833.1	110239		51142.2	203691	51306.5	22449		51560	251292	51219.2	19269
50067	45324	50121.1	100075	51146.8	48969		51290.7	226490	45840.4	134086		51176	833181	51313.9	102484		51571.1	64353	51224.9	9120
50075	37107	50128.4	237742	51158.7	89857		51299.8	347836	45845.1	172786		51188.1	705319	51322.4	5753		51577.3	55828	51232.9	89614
50080.9	45283	50137	603228	51164.2	38352		51307.4	606523	45852.8	91835		51200.7	453522	51332.2	99961		51582.7	106950	51242	22016
50086.9	86916	50142.8	3214090	51180.8	211350		51320	409327	45862.1	31239		51211.6	1028709	51342	20006		51588.7	75954	51249.9	127178
50097.6	63424	50161.9	58239800	51185.6	244538		51325.8	438386	45871.7	66376		51231.2	560235	51347.3	54664		51595.7	183577	51255.4	298950
50108.7	54095	50179.6	5655122	51201.3	193379		51333	110139	45881.6	92935		51251.1	125169	51353.7	161755		51606.7	232246	51262.3	63227
50114.1	50798	50188.4	1631142	51206	45249		51339.9	304344	45887.8	142245		51260.1	242050	51367	122663		51618.6	101089	51269.4	250380
50126.4	37521	50193	765777	51217.1	25992		51348.9	264563	45895.2	99889		51275.2	228193	51376.2	34216		51626.2	105730	51280.1	39309
50140.4	512907	50198.3	1718507	51225.2	5627		51358.3	250154	45907.3	185760		51284	350045	51383.9	80102		51640.3	47308	51285.3	26242
50145.6	1071701	50202.6	2130429	51230.8	11442		51363.6	187765	45915.9	155081		51289.6	292773	51394.2	14172		51653.9	92737	51292.8	26618
50161.4	28166600	50212.7	236496	51239.7	9205		51372.2	343833	45922.9	38171		51294.7	180408	51402.7	134385		51659.7	63221	51298.4	35618
50181.9	1351681	50217.9	157165	51254.9	123798		51386.6	732114	45929	3747		51304.7	806923	51412.4	33486		51666.8	66495	51305.9	170634
50195	6089673	50223.3	68626	51264.3	63026		51400.9	105300	45935.6	37738		51319.8	1451917	51420	194677		51675.8	50582	51321.6	104272
50200.5	2919036	50230.1	36563	51274.1	42517		51413.9	274051	45941	35749		51335.7	215698	51433.5	240540		51681.9	38183	51327.4	48365
50212.4	194321	50237.8	26222	51281.8	52331		51423.3	296332	45945.9	20563		51342.7	237602	51447.5	95419		51686.5	24884	51333	80190
50221	138323	50244.1	31039	51291	22171		51434.8	530945	45955.6	56254		51349.2	260762	51466.1	93367		51695.4	65655	51351.2	73543
50230.1	51142	50249.9	52809	51299.4	37960		51447	174806	45961.8	72306		51357.8	385190	51472	7230		51704.6	97121	51362.3	171526
50235.6	35318	50258.2	80863	51304.9	57745		51455.4	339197	45967.9	35989		51370.3	206041	51486.1	93480		51716	115493	51370	30533
50240.7	12503	50266.2	85127	51313.8	74852		51465.3	119093	45974	54587		51378.9	414874	51497.5	11710		51725.6	87315	51380.8	91170
50245.8	32468	50271.6	75168	51322.7	13528		51469.9	104089	45982.9	144291		51393.5	205908	51504.6	18598		51739.7	115910	51386.5	36173
50254	71007	50279.3	37261	51327.5	75263		51476.8	149321	45995.4	111679		51405.8	62836	51517.8	91653		51756	77433	51395.3	7427
50261.3	68247	50284.7	152098	51334.5	75991		51483.1	88502	46003.1	136884		51414.1	155936	51534.1	65080		51764.1	30839	51401.2	20005
50265.6	40463	50290.5	334733	51346.9	18194		51487.8	104490	46011	105274		51420.2	148298	51543	7576		51779.4	77445	51408.4	74139
50271.3	15641	50305.9	11852700	51353.6	136251		51495.2	83343	46020.3	65198		51426.3	136521	51551.8	17437		51786.3	50955	51414.6	91031
50278.7	66261	50323.6	141800000	51360.4	32363		51501.2	88573	46025.1	44905		51448.1	861982	51561.6	27054		51799.9	177128	51425.3	284671
50284.9	136543	50340.6	17429700	51368	109575		51510.1	114813	46030.3	11734		51463.3	299314	51571	5411		51809.3	255648	51432.5	144721
50290	237101	50350.1	7659525	51379.7	56465		51514.7	121927	46035.9	53753		51470.9	105518	51580.1	36078		51819.2	244791	51440.4	63474
50296	902723	50355	2398718	51392.8	101056		51526	91207	46048.1	195981		51476.9	123743	51599.7	165744		51829.1	49519	51450.9	42574
50304.8	9060417	50362.4	11732800	51401.1	70633		51534	76149	46059.1	9568		51487.4	169865	51608.5	168898		51838.2	156199	51462.3	22611
50323.3	103601000	50368.6	4350470	51412.1	97018		51543.5	125708	46064.9	35080		51501.9	99919	51619.3	218139		51858.8	106506	51470.9	17851
50337	5390559	50374.3	3182084	51422	118382		51552.7	93964	46075.1	217814		51517.8	188795	51627	19314		51876.5	86484	51478.3	25161
50343.1	6734826	50379.5	3035484	51428.8	43457		51561.7	85027	46091.4	70025		51524.8	158031	51641.8	64610		51885.4	39177	51485.4	18905
50356.3	2103625	50390.7	1023206	51438.2	108672		51571	160546	46097.3	32547		51531.8	69474	51653	26319		51892.1	49342	51489.7	35990
50362.7	4800988	50396.9	1005998	51448.8	97815		51581.8	85943	46108.6	29109		51538.6	94490	51657.6	17507		51896.8	48571	51498.4	29022
50370.6	1521289	50402.7	1212994	51455	113646		51588.5	78498	46118.4	64828		51548.3	98060	51665.8	19330		51902.3	36554	51506.8	45607
50376	1119390	50408	740344	51465	40784		51593	69670	46125.9	76959		51554.5	76465	51671.3	8734		51907.4	34347	51514.8	171696
50380.9	562879	50418.2	964813	51479.2	234416		51599.5	112983	46131.8	188709		51563	82960	51683	40848		51911.8	31453	51523	33390
50386.8	168774	50423.5	604924	51492.4	56561		51613.5	228808	46139.3	116145		51568.8	75667	51705.1	89884		51920.5	124327	51529	1737
50394.2	70698	50429.2	367339	51499.7	63418		51620.1	74375	46147.7	208695		51574.6	34377	51717.3	38434		51937.9	268215	51536	116101
50399	84833	50436.3	291244	51511.1	53979		51626.3	169277	46154.3	107070		51584.6	153261	51732.5	61030		51948.4	93941	51550.5	19792
50404.3	172461	50444.1	196356	51516.4	35705		51635.4	60783	46160	54903		51593.8	111345	51751	64100		51955.3	35973	51557.3	72011
50412	66147	50451.3	38792	51522	30635		51642.5	67872	46166.7	38181		51598	38548	51767.8	31765		51960.3	60593	51575.2	33586
50419.9	792133	50457.1	42409	51530.1	36116		51650.8	32260	46173.2	26596		51608.1	339227	51773.5	21349		51968.9	46006	51585.1	13904
50425.7	646440	50462.3	48711	51536	47800		51658.4	96179	46181.4	59105		51634.3	102624	51783.7	48676		51976.9	105086	51590	18750
50431	161552	50468.2	23316	51553.3	68109		51666	36161	46186.3	135347		51641.2	45227	51801	86766		51984.7	45947	51594.9	183961
50435.8	108163	50483.8	136884	51566	8551		51672.9	68442	46192.3	34689		51645.8	23765	51806.9	368890		51998.8	54606	51599.8	144613
50441	54922	50506.9	22023	51571.4	28390		51681.6	52732	46198.5	88114		51665.9	193629	51822.1	242343		52012	132109	51611.1	263476
50446.9	60536	50518.9	96170	51591.8	30205		51698.9	128722	46204.8	72150		51683.1	34326	51834.3	47076		52017.5	89078	51624.2	104233
50455.9	76838	50524.8	72360	51599.5	209179		51704	90055	46210.9	88745		51688	28686	51851.4	41268		52022	78823	51628.7	90889
50463.4	89478	50531.7	25160	51611.8	217091		51709.2	78140	46220.5	61541		51699.3	93102	51873.1	130649		52028.2	208459	51636.1	26198
50470.3	60601	50536.9	72702	51626.4	171510		51715.4	55284	46231.6	18687		51706.4	37849	51878.2	10674		52045.6	126058	51648.8	65750
50478.9	144882	50542.9	47836	51634.9	101975		51727.4	196987	46241.5	133261		51711.8	39676	51886	46787		52057	60064	51661	1538
50485.2	112111	50556.7	128233	51646.9	33771		51742.4	53132	46247	113540		51721.8	140141	51891.8	17442		52067.8	149496	51667.8	67259
50493.3	114989	50563.5	315875	51652.3	16162		51748.6	69001	46252.2	59555		51735.7	145600	51900.5	70993		52079.4	64012	51682.2	21897
50499.1	61415	50572	84575	51659.3	48538		51758	89692	46259	133892		51751.2	43630	51904.7	36689		52084.2	105571	51686.5	10265
50506.3	103681	50579.9	31769	51672.3	9913		51778.1	199570	46269.2	34548		51760.3	76591	51914.5	66846		52088.9	72275	51694.9	44582
50514.2	86109	50586.5	34769	51678.2	50308		51804.4	231987	46281	102877		51771.9	45279	51928.3	56798		52094.4	24333	51707.3	4801
50519.9	85960	50591.4	33016	51682.6	23557		51811	122361	46285.8	182918		51780.3	84246	51933.3	70687		52099.1	52666	51714	34603
50525.3	61651	50595.6	64436	51690.3	10814		51815.9	106880	46291.2	100895		51796.4	162634	51942.9	39240		52111.3	294964	51725.7	50050
50533.5	77402	50603.9	178193	51696.9	14811		51824.4	80881	46296.5	93807		51805.2	189737	51953.5	53966		52128.5	72471	51738.8	14040
50544	57094	50615.9	55467	51703.4	41560		51834.3	151452	46301.7	153402		51811.5	199834	51963.9	81117		52137.3	27351	51750.6	28497
50554.8	95497	50625.4	65240	51721.2	77343		51850.3	60213	46307.1	102237		51824.5	278949	51969.1	30114		52145	50621	51756.2	9097
50560.7	106657	50632.4	87664	51737.2	56452		51857.2	29452	46312.1	93984		51834.3	100622	51978.3	13944		52150	58768	51762.7	12558
50569	133987	50637.6	114488	51753.1	52703		51864.4	98023	46320.1	100092		51857.3	103741	51987.3	31002		52165.4	63796	51771	69797
50576.1	97159	50647.8	1589108	51761.1	4898		51878.8	76625	46326.7	71497		51875.1	135804	51994.5	237305		52180.5	82322	51786	84211
50583.8	77983	50657.4	157468	51773.3	75625		51891.2	156513	46336.7	276848		51881.3	46691	52000.1	107892		52185.2	39818	51798.9	43624
50600.7	249584	50663	212613	51781.2	35949		51902.9	90847	46348.8	62081		51889.3	92762	52014.5	17496		52189.9	61898	51808.8	441451
50608.1	71338	50668.9	136969	51791.7	19456		51908.2	48858	46353.7	45422		51898.4	81795	52021.9	21768		52195	67329	51822.7	110260
50613.5	88285	50675.1	49569	51798.7	210134		51913.7	75827	46363.4	23138		51907.5	36396	52033.7	47572		52204.8	109513	51827.9	54193
50619.2	144593	50681.3	40405	51806.8	44797		51919	57452	46374.6	51799		51920.3	165137	52040.8	52770		52212	46555	51837.9	73553
50628.5	82666	50689.7	147699	51813.7	207656		51930.4	344899	46380.9	48857		51942.5	400652	52052.5	90592		52221.2	49508	51848	4017
50635.6	115329	50696.9	81398	51828	7124		51941.7	102292	46386.4	84070		51954.8	103292	52059	8889		52227	77146	51854.3	58515
50641.5	162073	50709.7	270051	51834.7	49403		51955.3	109255	46390.6	46125		51970.4	70876	52068.2	121052		52235.3	150992	51863.8	53859
50649.2	516965	50715.7	84318	51843.9	14747		51963.9	52442	46396	107750		51978.7	95428	52077.8	72721		52242	298228	51873	78788
50661.1	456257	50721.4	158283	51849	11204		51969.5	103198	46400.9	86693		51987	37494	52083.5	32582		52248.6	576507	51878.9	28471
50676	220032	50728.9	257120	51860	24740		51979.5	77671	46405.8	66774		51992.8	90294	52090.6	75086		52256.6	581488	51887.3	79387
50687.2	96205	50737.8	89380	51867.5	10726		51992	64503	46412.2	184921		52001.7	31851	52106.3	51102		52291.8	92916	51898.7	121752
50692.3	156541	50745.1	86807	51874.9	62214		52003.8	95613	46418.4	124956		52006.8	61949	52117.9	209111		52301	32916	51908	48593
50698.8	175953	50761.7	115008	51883.8	24221		52016.1	92076	46423.8	99604		52013.2	40852	52126.9	58267		52315.2	196464	51913.7	92834
50705.4	76738	50767	104686	51889	7314		52028.8	258577	46433.2	248141		52020.7	164325	52136.8	119066		52328.3	229872	51926.3	30587
50711.4	118620	50775.2	178764	51894.4	19186		52039.1	163665	46445.2	85143		52027.2	101011	52144.6	61266		52336.8	183691	51936.4	54048
50716.6	113986	50792.4	55796	51901.4	20714		52043.5	56614	46449.9	46224		52036.1	73065	52151.4	11190		52348.7	178916	51942	45397
50722.9	139647	50797.7	72402	51908.7	81543		52049.3	55206	46456.7	98578		52057.8	238628	52157.7	42731		52360	93208	51953	46729
50729.9	103021	50803.8	59757	51918.9	7253		52053.6	66794	46463.9	50291		52068.3	129153	52165.1	6846		52367.1	54568	51961.7	14114
50736.6	77623	50810.2	54311	51930.4	46520		52059	86422	46468.7	14385		52075.4	35826	52176.2	9928		52372.4	61872	51969.7	24767
50742.9	114997	50815.5	87660	51941	43662		52064.6	70706	46477.3	142036		52080.1	62659	52186.2	10596		52384.9	309482	51982.6	24478
50750.1	141057	50821.3	314291	51947.2	62945		52070.3	67107	46486.5	311699		52085	64107	52193.7	26860		52403.8	129179	51988.9	96874
50760.3	180770	50827.5	559117	51965.7	40837		52076.9	68827	46493.1	389148		52092.8	129414	52207.1	2793		52411.6	126658	51993.7	26170
50769.8	104969	50832.2	518591	51977	98902		52083.6	91841	46514	32061		52099.4	113337	52212.4	35454		52420.1	56501	51999.3	223917
50776	132805	50838.2	573067	51982	69951		52092.8	87280	46522.9	100192		52109.2	115269	52224.1	76078		52429.6	130331	52009.9	36647
50782.2	39943	50843	465686	51988.2	50730		52098.5	66642	46533.4	157979		52115	52507	52230.9	88680		52438.2	97099	52019.9	72845
50790.2	128802	50851.5	147789	51996.3	296302		52104	82324	46545.4	36678		52126.5	188676	52235.9	18467		52443.4	64253	52027	4311
50796.3	188126	50859.3	55951	52013.8	143137		52109.9	77494	46555.2	343806		52137.5	66792	52242.2	337234		52452.2	88965	52032.8	57115
50801.7	129967	50866.9	34750	52024	104725		52118.1	99642	46564.1	239396		52146.1	28859	52248.8	68069		52465.6	195384	52037.5	105452
50806.4	282045	50872.6	32430	52032.5	76257		52123.7	51780	46568.5	91514		52154.9	68669	52256.8	451225		52478.5	138686	52049	90485
50815.4	76273	50880	56038	52042.8	177140		52128.7	135460	46576.1	347041		52170.9	104320	52264	20083		52489.2	82143	52055.1	48301
50820.2	136835	50887.3	251230	52063.5	164186		52139.7	102474	46589.7	104325		52180	32241	52275.6	61110		52497.3	44600	52063.1	185357
50829.7	399363	50894.3	205578	52081.1	164164		52152.9	131149	46599.6	37011		52185.5	42023	52287.2	2626		52502.1	31844	52073.1	34859
50838.4	233931	50903	226433	52089.8	20810		52162.2	75872	46608.1	77558		52193	65452	52293	14543		52507.1	55486	52081.4	138134
50850.7	533589	50916.7	29574	52097.7	42213		52172.9	41396	46613.7	120425		52199.3	42776	52298.7	19905		52513.6	81005	52091.7	43576
50864.7	246944	50924.4	152246	52107	64945		52179	51284	46619.1	122104		52204.1	85988	52309.2	62100		52519.7	58594	52097.2	12207
50874.2	94190	50934.7	93783	52120.9	261778		52184.6	60507	46631.2	495222		52213.2	121931	52325.3	193065		52528.1	203677	52103.8	4613
50880.2	134559	50942.1	70397	52136.4	50722		52190.3	109518	46637.5	356497		52240.4	464426	52333	8076		52534.8	108970	52115.7	216432
50885.6	126577	50947.9	97475	52140.8	90646		52196.6	71117	46645.9	269478		52246.3	252426	52338.8	139611		52542.4	110800	52124.1	10352
50890.4	86842	50955.9	89589	52152.5	26818		52204.6	160757	46664.1	311373		52252.9	555382	52343.8	72169		52556.1	74547	52131.6	151684
50896.4	196344	50961.9	48631	52156.5	17883		52211.5	286410	46671	50715		52260.6	259374	52350.8	76370		52563.8	34231	52141.3	58164
50901.7	338422	50967.9	60794	52167.9	18053		52224	71816	46680	20183		52270.2	94121	52358.8	11552		52572.6	40054	52152.3	5146
50921	129131	50974.7	146066	52176	53645		52232.8	164165	46685.5	60561		52278	11299	52368.8	53017		52581	110000	52166.2	26391
50933.4	308444	50981.1	84127	52184.5	20423		52244.2	311939	46694.6	114318		52289.9	78683	52375.2	8096		52589.1	121314	52171.3	25478
50947.3	119593	50986.4	220013	52194.8	27903		52253.1	306533	46714.3	552867		52297.1	43567	52383.6	4178		52600.1	208689	52180.5	1052
50953.3	152727	50995.8	166238	52202	33121		52261.5	237866	46718.5	275629		52304.6	42585	52388.9	72692		52619.8	36853	52188.5	30414
50961.9	245423	51002.9	467878	52218.8	68013		52269	62145	46723.9	106627		52312	144730	52394.3	55193		52626.1	49446	52200.4	20279
50968.9	143667	51009.7	503475	52229.1	25445		52277.4	98104	46731.9	288757		52318.7	70202	52405.8	49121		52638.1	174045	52217.5	18561
50975	191143	51016.4	185264	52239.2	227348		52291	51312	46739.6	462976		52326.5	183812	52417.7	6547		52643.9	163471	52234	43092
50986.4	215920	51022.1	209351	52253.5	373430		52298.1	36610	46749.1	64114		52332.5	150826	52429.8	132559		52649.2	75360	52243.6	454116
50992.3	383238	51028.7	220133	52262.8	67739		52302.7	45116	46755.7	79252		52338.5	250199	52437.8	78521		52653.8	43299	52252	62469
51006.9	478116	51038.8	352131	52275.2	5960		52309.6	84930	46761	25677		52356.4	118086	52443.3	93655		52664.9	246084	52258.1	541904
51016.5	201302	51049	100455	52282.9	29011		52326.3	528146	46771	50830		52368.2	160217	52453	21302		52674.8	195030	52266.1	14030
51023.3	91886	51056.4	246985	52298.8	42409		52337	100428	46777	12715		52378.4	80860	52458.6	82600		52685.6	82789	52279.7	26640
51029.8	77447	51063	215961	52312.9	53648		52346	236772	46781.8	214502		52384.3	80354	52471.1	79940		52690.6	124242	52290.2	16199
51034.8	97933	51070.7	206521	52318	11430		52358	192375	46794	68303		52388.7	56726	52484.3	78517		52697.7	62605	52301.2	14653
51044	192861	51075.6	119377	52322.8	129283		52370.8	132820	46798.9	249988		52398.5	138966	52499.5	107203		52705.6	84261	52310.9	35346
51049.6	344514	51082.5	126769	52329.1	47884		52378.8	128036	46805.6	91965		52412.1	58416	52509.3	39091		52718.8	143811	52328.7	176700
51058.4	194625	51088.2	152149	52334.9	13349		52388.3	86833	46812.2	368821		52420.2	61331	52517.5	154071		52736.5	68573	52334	39583
51067.2	430507	51094.6	90084	52340.4	134706		52394.8	115150	46828.4	39250		52429	62387	52527.9	93294		52761.7	204045	52340	36012
51072.7	201531	51100	152900	52350.8	117564		52401.7	163645	46833.3	79285		52440.9	107327	52533.5	56019		52774	510712	52346.7	225234
51079.2	287905	51108.4	259623	52357.5	18469		52412.9	93195	46838.2	26177		52455.6	203225	52540	13865		52788	93804	52356	5996
51086.5	310295	51118.2	162080	52370.5	144679		52419.7	47753	46845.1	40033		52469.1	75731	52545.8	86099		52793.2	90252	52362.6	29232
51092.2	345848	51123.4	161888	52381	2672		52430.4	150692	46852.3	100053		52476.2	112627	52551.6	41229		52801.3	348639	52375.8	108221
51098.1	171605	51129.4	143672	52390.9	37746		52436.8	93599	46858.9	75671		52482.9	93371	52557	30126		52815.9	70055	52382.9	46867
51103.4	124940	51134	120345	52398.8	10114		52443.3	116571	46867	147338		52488.4	37997	52570.4	174130		52826.5	34838	52388.3	48301
51108.5	119999	51143.2	41014	52410	53661		52455.1	39933	46871.8	208189		52494	53076	52576.5	64435		52837.2	39481	52395.2	27420
51114	80135	51150	97567	52416	29885		52461	60532	46877	273081		52498.7	60323	52585	97834		52846.3	60232	52403.7	63053
51121.8	248300	51159.8	170761	52420.8	82834		52468	57895	46883.3	164723		52505.5	66073	52591	6835		52875	176138	52411.3	31149
51130.4	206171	51170	88741	52429	162860		52485.9	391729	46889.8	142053		52520.5	255711	52597.6	12073		52882.9	116267	52420.6	32371
51136.5	232862	51175.3	31736	52441.5	41085		52494.7	134644	46902.5	573510		52530.1	48878	52603	19566		52887.9	40096	52429.1	193701
51143	155610	51182.7	185153	52448.6	14110		52500	149975	46911.1	177305		52537.7	159286	52607.7	168682		52898.6	126116	52436.2	69039
51154.7	242388	51189	212478	52461.1	63922		52504.9	105306	46921.3	656384		52545	66570	52621	3601		52904.6	27107	52442.6	107052
51160.5	260522	51194.5	159425	52468.2	83995		52510.5	222539	46936.2	237281		52550.7	54654	52625.8	22300		52911.1	34004	52447.9	22062
51166.6	403616	51200.1	190195	52474.5	16750		52525.1	142583	46943.4	91540		52561.2	95080	52631.7	63864		52920.2	61236	52456.7	57237
51176.3	143741	51204.9	752564	52482	81826		52537.6	274383	46947.6	106874		52575.4	70776	52638	3986		52926.1	46495	52471.7	179321
51188.6	462255	51218.9	267065	52487.2	63305		52556.3	55667	46954.2	91788		52580.7	61081	52643.8	33160		52940.2	115779	52484.2	63016
51195.4	172611	51231.9	42820	52503.9	61972		52564	52276	46962.8	153331		52586.8	84306	52651.5	31427		52953.5	78802	52491.5	87584
51203.1	70110	51239	143816	52513.7	79488		52573.7	94900	46973.4	112689		52592.4	79052	52663.3	57160		52961.1	25622	52498.8	8400
51215.6	532485	51244.7	167627	52518.7	92276		52580.3	104676	46985.8	29603		52597.3	75489	52668.9	9707		52973.6	115417	52509.5	19786
51229	113755	51252.1	92635	52528	8769		52589.1	44842	46990.8	30314		52605.7	327749	52679.1	19631		52980.2	43264	52516.6	125079
51235.3	188617	51257.5	65205	52533.2	97908		52593.8	71962	46996	121521		52634.7	156754	52684.5	15466		52987.6	66650	52530.3	126736
51245.3	239131	51262.8	108284	52544.5	75708		52603.9	104647	47001.9	67016		52642.9	159191	52691.7	71328		52995.5	33565	52535	15684
51251.9	227631	51270.5	129542	52551.1	46799		52610.6	81299	47008.3	107514		52649.4	152276	52702.4	26450		53006	132870	52544.3	135042
51258	213789	51278.4	126109	52558.4	87283		52616.9	50478	47017.4	173705		52657.6	95656	52715.7	90975		53013.1	42718	52553	7970
51262.5	166669	51284.7	149664	52563.6	37442		52626.5	74372	47025.9	90462		52662.9	150524	52732.5	25760		53021.4	162508	52567.9	189752
51267.9	65122	51291.6	264392	52576.2	177292		52631.8	55880	47033.5	84987		52673.1	77676	52745.7	28314		53037.7	192263	52581.7	96338
51273.1	151481	51300.8	348435	52589.2	143574		52640.7	173084	47041	154944		52681.9	128790	52753.5	29583		53048.1	132008	52588.5	145723
51283.1	413911	51309.6	381357	52595.8	143123		52653.2	267129	47045.9	94336		52689.1	94542	52765.5	3225		53068.5	43625	52601	120473
51289.7	222137	51317.6	276696	52607	113854		52662	144846	47052	63146		52693.5	75929	52774.2	177075		53075.4	76984	52610.6	38752
51295.1	314113	51323.1	276906	52614.7	207662		52667.7	103077	47065.1	121077		52707.3	124001	52779.4	93328		53081	28985	52618.3	44674
51301.5	304802	51330.3	402953	52625	35407		52673.4	109616	47072.3	118061		52721.2	90034	52787.5	160606		53087	166074	52626.3	35367
51306.5	317757	51336.6	341673	52630.2	31329		52679.4	57924	47080.6	19659		52736.7	76741	52799.5	13518		53096.2	71652	52631.9	125532
51311.7	366927	51345.3	567408	52637.3	42451		52684.2	103263	47086.3	16225		52759.7	234868	52806.7	33721		53101.5	81875	52642.9	120760
[truncated: 1,694 more rows]

## Sheet: Figure 2E
1 min		5 min		10 min		15 min		20 min		25 min		30 min		35 min		40 min		45 min		50 min		55 min		60 min			Time (min)	Conversion to Glc1Man9GlcNAc2 (%)
[truncated: 1,325 more rows]

[truncated: 18 more sheets: Figure 2F, Figure 2—figure supplement 1, Figure 3B , Figure 3C , Figure 3D, Figure 3E, Figure 3F, Figure 3—figure supplement 1, Figure 3—figure supplement 2 A, Figure 3—figure supplement 2 B, Figure 3—figure supplement 2 C, Figure 3—figure supplement 3, Figure 4B , Figure 4C, Figure 4E, Figure 4F, Figure 4—figure supplement 1 A, Figure 4—figure supplement 1 B]
